# Supplementary material for: Pathways for horizontal gene transfer in bacteria revealed by a global map of their plasmids
Source: Nat Commun. 2020 Jul 17;11:3602. doi: 10.1038/s41467-020-17278-2 (PMC7367871; doi:10.1038/s41467-020-17278-2)
Supplement: Supplementary file 4 — Supplementary Data 1 [file 41467_2020_17278_MOESM4_ESM.xlsx]

## Sheet: Supplementary_Data_1
Supplementary Data 1. Protein clusters distributed across 6 or more phyla
Cluster ID	Grade	Phyla (1)	Descriptor (2)	Predicted Function	Most Frequent in (3)	Most Prevalent in (4)
Cluster_9838	862	6	>YP_001692940.1 transposase	Tn3 Transposase	Proteobacteria	Proteobacteria	(1) Number of different phyla connected by the cluster
Cluster_135529	432	6	> DNA-directed DNA polymerase	Translesion DNA polymerase	Proteobacteria	Proteobacteria	(2) Protein with the highest overall identity to all cluster members
Cluster_76901	239	6	>WP_014031282.1 ABC transporter ATP-binding protein	ABC Transporter Superfamily	Proteobacteria	Euryarchaea	(3) Phylum with the highest number of hits
Cluster_90693	221	6	>WP_081051287.1 NAD-dependent succinate-semialdehyde dehydrogenase	Energy metabolism	Proteobacteria	Euryarchaea	(4) Phylum with the highest number of hits, divided by the number of plasmids of the phylum
Cluster_431857	197	7	>WP_015186441.1 DNA-binding response regulator	YesN/AraC two-component response regulator	Proteobacteria	Cyanobacteria
Cluster_90648	176	6	>WP_040968242.1 SulP family inorganic anion transporter	Inorganic Ion transport	Firmicutes	Actinobacteria
Cluster_438345	169	6	>WP_075468340.1 DNA-binding response regulator	PhoB/OmpR two component regulator	Proteobacteria	Proteobacteria
Cluster_497303	167	6	>YP_009062875.1 resolvase	Resolvase	Proteobacteria	Proteobacteria
Cluster_149738	165	6	>WP_012694696.1 acetyl-CoA C-acyltransferase	Lipid Metabolism	Proteobacteria	Actinobacteria
Cluster_94410	152	6	>WP_015231581.1 dihydrolipoyl dehydrogenase	Energy metabolism	Proteobacteria	Proteobacteria
Cluster_148115	141	6	>YP_001312797.1 alcohol dehydrogenase	Transposase	Proteobacteria	Euryarchaea
Cluster_159220	133	6	>YP_009023743.1 putative transposase	Transposase	Firmicutes	Firmicutes
Cluster_226284	128	7	>WP_011911020.1 UDP-glucose 4-epimerase GalE	Galactose metabolism	Proteobacteria	Proteobacteria
Cluster_211311	123	6	>YP_004991176.1 oligopeptide/dipeptide ABC transporter ATPase	ABC Transporter Superfamily	Proteobacteria	Proteobacteria
Cluster_38627	123	6	>WP_052772172.1 K(+)-transporting ATPase subunit B	Inorganic Ion transport	Proteobacteria	Proteobacteria
Cluster_62559	123	6	>WP_013428888.1 potassium-transporting ATPase subunit KdpA	Transposase	Proteobacteria	Proteobacteria
Cluster_266630	118	8	>WP_013124667.1 glucose-1-phosphate thymidylyltransferase	Cell wall biosynthesis	Proteobacteria	Actinobacteria
Cluster_140311	118	6	>WP_014253329.1 IS256 family transposase	Transposase	Proteobacteria	Actinobacteria
Cluster_15882	99	6	>WP_007683471.1 DDE transposase	Transposase	Proteobacteria	Proteobacteria
Cluster_185120	98	7	>WP_013389157.1 dTDP-glucose 4,6-dehydratase	Cell wall biosynthesis	Proteobacteria	Proteobacteria
Cluster_391766	87	6	>WP_011055168.1 ABC transporter ATP-binding protein	ABC Transporter Superfamily	Proteobacteria	Cyanobacteria
Cluster_468570	85	7	>WP_084720342.1 precorrin-8X methylmutase	Coenzyme metabolism	Proteobacteria	Proteobacteria
Cluster_706557	79	6	>WP_010993962.1 ferredoxin	Fe metabolism	Proteobacteria	Cyanobacteria
Cluster_183355	75	6	>WP_012945682.1 galactonate dehydratase	Cell wall biosynthesis	Proteobacteria	Euryarchaea
Cluster_153358	70	6	>WP_060473838.1 transposase	Transposase	Firmicutes	Firmicutes
Cluster_82732	67	6	>WP_013623073.1 aldehyde dehydrogenase	Energy metabolism	Proteobacteria	Actinobacteria
Cluster_24524	60	7	>WP_013483703.1 copper-translocating P-type ATPase	Cu Homeostasis	Proteobacteria	Actinobacteria
Cluster_28725	54	6	>WP_014333963.1 copper-translocating P-type ATPase	Cu Homeostasis	Firmicutes	Firmicutes
Cluster_391366	48	7	>WP_083529630.1 ABC transporter ATP-binding protein	ABC Transporter Superfamily	Proteobacteria	Euryarchaea
Cluster_140887	42	6	>WP_064807213.1 bifunctional 3,4-dihydroxy-2-butanone-4-phosphate synthase/GTP cyclohydrolase II	Coenzyme metabolism	Proteobacteria	Actinobacteria
Cluster_62764	40	7	>WP_082855553.1 oleate hydratase	Oleate stress protection	Firmicutes	Euryarchaea
Cluster_113039	35	6	>WP_012471673.1 cobyrinate a,c-diamide synthase	Coenzyme metabolism	Proteobacteria	Actinobacteria
Cluster_20791	34	6	>WP_006054713.1 Cu(2+)-exporting ATPase	Cu Homeostasis	Proteobacteria	Euryarchaea
Cluster_29720	33	7	>WP_043805030.1 copper-translocating P-type ATPase	Cu Homeostasis	Firmicutes	Cyanobacteria
Cluster_218357	33	6	>WP_049866733.1 recombinase RecA	DNA recombination	Proteobacteria	Cyanobacteria
Cluster_234288	33	6	>WP_004266946.1 thioredoxin reductase	Redox Signaling	Actinobacteria	Actinobacteria
Cluster_140201	32	7	>WP_066819206.1 MFS transporter	Major Facilitator Superfamily	Proteobacteria	Euryarchaea
Cluster_215164	30	6	>WP_068840304.1 DUF1016 domain-containing protein	Unknown	Proteobacteria	Cyanobacteria
Cluster_67439	29	6	>WP_060577090.1 cytochrome c oxidase subunit I	Energy metabolism	Actinobacteria	Actinobacteria
Cluster_289762	27	6	>WP_009240708.1 cation transporter	Inorganic Ion transport	Proteobacteria	Actinobacteria
Cluster_72357	27	6	>WP_083384847.1 long-chain fatty acid--CoA ligase	Lipid Metabolism	Proteobacteria	Actinobacteria
Cluster_254018	24	7	>WP_006180968.1 MoxR family ATPase	Chaperon-like	Proteobacteria	Euryarchaea
Cluster_266099	23	6	>WP_012166796.1 cysteine synthase A	Aminoacid metabolism	Firmicutes	Cyanobacteria
Cluster_657624	22	6	>YP_006938937.1 transposase IS200-family protein	Transposase	Proteobacteria	Euryarchaea
Cluster_447613	21	6	>WP_013774690.1 ABC transporter ATP-binding protein	ABC Transporter Superfamily	Firmicutes	Euryarchaea
Cluster_228388	20	6	>WP_084449065.1 porphobilinogen synthase	Coenzyme metabolism	Proteobacteria	Cyanobacteria
Cluster_99610	17	6	>WP_012740451.1 cobyric acid synthase	Coenzyme metabolism	Proteobacteria	Proteobacteria
Cluster_153324	15	6	>WP_013622968.1 tryptophan synthase subunit beta	Aminoacid metabolism	Proteobacteria	Euryarchaea
Cluster_476337	15	6	>WP_087071479.1 SOS response-associated peptidase	SOS response	Proteobacteria	Actinobacteria
Cluster_305654	10	6	>WP_013875741.1 NAD(P)/FAD-dependent oxidoreductase	Redox Signaling	Proteobacteria	Euryarchaea
Cluster_635051	10	6	>WP_003963524.1 hypothetical protein	Type VISS	Actinobacteria	Actinobacteria
