# Supplementary material for: Pathways for horizontal gene transfer in bacteria revealed by a global map of their plasmids
Source: Nat Commun. 2020 Jul 17;11:3602. doi: 10.1038/s41467-020-17278-2 (PMC7367871; doi:10.1038/s41467-020-17278-2)
Supplement: Supplementary file 6 — Supplementary Data 3 [file 41467_2020_17278_MOESM6_ESM.xlsx]

## Sheet: Supplementary_Data_3
Supplementary Data 3. Inter and Intracluster densities for all plasmid groups
PTU	|C| (1)	δ_int_C(G) (2)	δ_ext_C(G) (3)
PTU-Ach1	18	0.568627	0.000118131	(1) Number of plasmids in the PTU
PTU-Aer1	4	0.833333	0	(2) Intra-cluster density
PTU-Aer2	4	1	0	(3) Inter-cluster density
PTU-Aer3	8	0.785714	0
PTU-Aer4	5	0.7	0
PTU-Alt1	8	0.5	0
PTU-B/O/K/Z	20	0.610526	0.000258254
PTU-Bac1	5	0.7	0
PTU-Bac10	4	0.833333	0
PTU-Bac11	4	0.833333	0
PTU-Bac12	4	0.666667	0
PTU-Bac13	13	0.576923	1.55699e-05
PTU-Bac14	10	0.822222	2.02347e-05
PTU-Bac15	9	0.833333	0.000101163
PTU-Bac16	76	0.442807	0.000683492
PTU-Bac17	29	1	0.00119545
PTU-Bac18	13	1	0.00140908
PTU-Bac19	18	0.568627	0.000309392
PTU-Bac2	5	1	0
PTU-Bac20	40	0.421795	0.00063426
PTU-Bac21	23	0.826087	0.000361181
PTU-Bac22	4	1	0.000303337
PTU-Bac23	12	0.833333	9.27612e-05
PTU-Bac24	9	1	0.000101163
PTU-Bac25	10	1	0.000101174
PTU-Bac26	5	0.8	0
PTU-Bac27	13	1	9.34194e-05
PTU-Bac28	15	1	0
PTU-Bac29	19	0.631579	3.73085e-05
PTU-Bac3	5	1	0
PTU-Bac30	10	1	0
PTU-Bac31	9	0.805556	0
PTU-Bac32	8	0.75	0
PTU-Bac33	6	1	0
PTU-Bac34	6	0.733333	0
PTU-Bac35	6	0.8	0
PTU-Bac36	5	1	0
PTU-Bac37	39	0.99865	0
PTU-Bac38	4	1	0
PTU-Bac39	5	1	0.000161796
PTU-Bac4	6	0.8	0.000134844
PTU-Bac5	10	0.555556	0.000101174
PTU-Bac6	4	0.666667	0
PTU-Bac7	4	1	0
PTU-Bac8	34	1	0
PTU-Bac9	12	0.969697	0
PTU-Bif1	9	1	7.86826e-05
PTU-Bif2	11	0.963636	0.000101184
PTU-Bur1	5	1	0
PTU-Bur2	4	1	0
PTU-Bur3	18	0.653595	0
PTU-C	92	0.981844	0.00120982
PTU-Cam1	36	0.884127	0
PTU-Cam2	7	0.666667	0.000216735
PTU-Cam3	7	0.666667	8.66939e-05
PTU-Cam4	4	0.5	0.000328615
PTU-Cam5	4	0.5	0
PTU-Cam6	9	0.888889	0
PTU-Cam7	8	1	0
PTU-Cam8	8	0.642857	0
PTU-Cla1	16	0.683333	0
PTU-Cla2	69	0.931799	0
PTU-Clo1	16	0.416667	1.26544e-05
PTU-Cor1	5	1	0
PTU-Cor2	5	1	0
PTU-Cor3	5	0.7	0
PTU-Cor4	4	1	0
PTU-Cor5	7	1	0
PTU-Cor6	6	1	0
PTU-E1	51	0.407059	0.00041634
PTU-E10	23	0.968379	0
PTU-E11	20	1	0
PTU-E12	20	0.668421	0
PTU-E13	19	1	0
PTU-E14	18	0.777778	0.00063566
PTU-E15	17	0.926471	0.000107201
PTU-E16	15	0.980952	1.34966e-05
PTU-E17	11	0.854545	0
PTU-E18	11	1	0.000846265
PTU-E19	10	0.777778	0
PTU-E2	59	0.972531	8.78909e-05
PTU-E20	9	0.944444	1.12404e-05
PTU-E21	8	1	0
PTU-E22	8	0.714286	0.000164374
PTU-E23	13	1	0
PTU-E24	8	0.964286	0
PTU-E25	7	1	0.000303429
PTU-E26	6	1	0
PTU-E27	5	1	0
PTU-E28	6	1	0
PTU-E29	4	0.666667	0
PTU-E3	69	0.371697	0.000560534
PTU-E30	5	1	0
PTU-E31	5	1	0
PTU-E32	5	1	0
PTU-E33	5	1	0
PTU-E34	3	0.666667	0.000101102
PTU-E35	4	0.5	0
PTU-E36	4	1	0
PTU-E37	6	1	1.68554e-05
PTU-E38	5	1	2.02245e-05
PTU-E39	4	1	5.05561e-05
PTU-E4	40	0.975641	0.00122539
PTU-E40	5	0.8	0.00018202
PTU-E41	6	0.8	0.000320254
PTU-E42	7	1	0.00057796
PTU-E43	5	1	0.000141571
PTU-E44	3	1	0.000606612
PTU-E45	4	1	0.000202224
PTU-E46	7	0.619048	0.000158939
PTU-E47	6	1	0
PTU-E48	6	1	0
PTU-E49	4	0.666667	0.000202224
PTU-E5	39	0.99865	4.94348e-05
PTU-E50	8	0.75	0.000493122
PTU-E51	4	1	0.000101112
PTU-E52	6	1	0.00119674
PTU-E53	5	0.8	0.000202245
PTU-E54	12	0.878788	0.000480672
PTU-E55	4	1	0.000227503
PTU-E6	28	1	0.000155657
PTU-E7	24	0.713768	0.000227964
PTU-E8	23	1	0.000726767
PTU-E9	24	0.655797	4.22155e-06
PTU-Etp1	7	0.809524	0
PTU-FE	198	0.262011	0.000271381
PTU-FK1	68	0.914399	0.000724369
PTU-FK2	32	0.939516	0.00106152
PTU-FK3	20	0.615789	0.000946931
PTU-FS	56	0.943506	0.000219629
PTU-FSh	18	0.960784	0.000112506
PTU-FV	5	1	0.000141571
PTU-FY	38	1	0.000448565
PTU-Fla1	5	0.6	0
PTU-Fus1	4	0.833333	0
PTU-HI1A	8	1	0.000973599
PTU-HI1B	24	0.974638	0.000401047
PTU-HI2	33	0.988636	0.000291937
PTU-Hal1	6	0.466667	0
PTU-I1	120	0.942857	0.000372587
PTU-I2	30	0.970115	0.000314274
PTU-L/M	58	0.990321	0.000292732
PTU-Lab1	5	0.8	0
PTU-Lab10	4	0.666667	0
PTU-Lab11	16	0.841667	4.42903e-05
PTU-Lab12	10	0.577778	2.02347e-05
PTU-Lab13	11	0.581818	0.000101184
PTU-Lab15	10	0.977778	0.000515985
PTU-Lab16	6	1	0.000303398
PTU-Lab17	18	0.627451	6.75037e-05
PTU-Lab18	41	0.442683	0.000133672
PTU-Lab19	4	0.666667	0.000101112
PTU-Lab2	8	0.964286	0.00021495
PTU-Lab20	4	0.833333	7.58342e-05
PTU-Lab21	8	0.678571	0.000341392
PTU-Lab22	7	0.428571	0.000317878
PTU-Lab23	13	0.333333	0.000217979
PTU-Lab24	15	0.971429	8.77282e-05
PTU-Lab25	9	0.694444	0.000112404
PTU-Lab26	10	0.755556	0.00019223
PTU-Lab27	6	0.533333	8.42772e-05
PTU-Lab28	5	0.9	0.000202245
PTU-Lab29	11	0.290909	0
PTU-Lab3	4	1	0
PTU-Lab30	8	0.642857	0
PTU-Lab31	7	0.52381	0
PTU-Lab32	7	0.619048	0
PTU-Lab33	6	1	0
PTU-Lab34	5	0.8	8.0898e-05
PTU-Lab35	4	0.666667	0
PTU-Lab36	4	0.5	0
PTU-Lab37	10	0.511111	0.000212465
PTU-Lab38	5	0.6	0.000141571
PTU-Lab4	4	0.666667	0
PTU-Lab5	4	1	0
PTU-Lab6	4	0.833333	0
PTU-Lab7	4	0.5	0
PTU-Lab8	4	1	0
PTU-Lab9	4	0.666667	0
PTU-Leg1	5	1	0
PTU-Leg2	4	1	0
PTU-Leg3	12	1	0
PTU-Mcr1	4	0.833333	0
PTU-Myc1	4	1	0
PTU-N1	60	0.905085	0.000606739
PTU-N2/3	9	0.861111	0.000224808
PTU-N3	6	1	0
PTU-Nei1	4	1	0
PTU-Nei2	4	1	0
PTU-Nei3	5	0.9	0
PTU-P1	32	0.570565	6.33746e-06
PTU-P9	6	0.8	0
PTU-Pas1	37	0.304805	0.000164515
PTU-Pas2	7	1	0
PTU-Pse1	5	1	0
PTU-Pse10	10	1	0
PTU-Pse11	9	0.861111	0
PTU-Pse12	6	1	0
PTU-Pse2	5	0.5	0
PTU-Pse3	4	1	0
PTU-Pse4	4	0.666667	0
PTU-Pse5	32	0.995968	0
PTU-Pse6	4	1	0
PTU-Pse7	21	0.985714	0.000154341
PTU-Pse8	12	1	0.000185522
PTU-Pse9	7	0.904762	0.000202286
PTU-Q1	5	1	0.000606735
PTU-Q2	4	0.833333	0
PTU-R	13	0.679487	0.000895269
PTU-Rck1	4	1	0
PTU-Rck2	8	0.428571	0
PTU-Rhi1	20	0.984211	0
PTU-Rhi10	4	0.666667	0
PTU-Rhi11	4	1	0
PTU-Rhi12	5	1	0.000161796
PTU-Rhi2	20	0.952632	0
PTU-Rhi3	29	0.945813	0.000468392
PTU-Rhi4	29	0.689655	0.000576752
PTU-Rhi5	43	0.704319	7.08227e-05
PTU-Rhi6	6	0.8	0
PTU-Rhi7	34	0.98574	1.19318e-05
PTU-Rhi8	10	0.333333	0.000273169
PTU-Rhi9	4	1	0.000101112
PTU-Rho1	5	1	0
PTU-Rho10	4	0.833333	0.000101112
PTU-Rho11	8	1	0
PTU-Rho12	8	1	0
PTU-Rho13	8	1	0
PTU-Rho14	7	0.47619	0
PTU-Rho15	5	0.8	4.0449e-05
PTU-Rho2	4	1	0
PTU-Rho3	4	1	0
PTU-Rho4	4	1	0
PTU-Rho5	4	1	0
PTU-Rho6	5	0.9	8.0898e-05
PTU-Rho7	9	1	0.000202327
PTU-Rho8	9	1	0.000101163
PTU-Rho9	9	1	0.000101163
PTU-Sor1	4	1	0
PTU-Sph1	5	1	0
PTU-Sph2	4	1	0
PTU-Sph3	4	1	0
PTU-Sph4	4	1	0
PTU-Sph5	4	1	0
PTU-Sph6	6	0.866667	0
PTU-Sph7	6	0.666667	0
PTU-Spi1	4	1	0
PTU-Str1	7	0.904762	0
PTU-Syn1	4	0.833333	0
PTU-Thi1	5	1	0
PTU-Thi2	5	1	0
PTU-Thi3	5	0.9	0
PTU-Thi4	5	1	0
PTU-Thi5	4	1	0.000202224
PTU-Thi6	21	0.642857	0
PTU-Thi7	13	1	0
PTU-Thi8	6	0.8	0
PTU-Thi9	13	1	0
PTU-Vib1	4	1	0
PTU-W	4	1	2.52781e-05
PTU-X1	49	0.754252	0.000145106
PTU-X3	42	0.984901	0.000321424
PTU-X4	21	0.92381	2.8939e-05
PTU-Xan1	5	0.7	0
PTU-Xan10	45	0.562626	0.000236911
PTU-Xan11	6	0.733333	0
PTU-Xan12	6	0.866667	0
PTU-Xan2	5	1	0
PTU-Xan3	5	0.9	0
PTU-Xan4	5	1	0
PTU-Xan5	4	1	0
PTU-Xan6	4	1	0
PTU-Xan7	9	1	0
PTU-Xan8	6	1	0
PTU-Xan9	6	1	0
PTU-Y	14	0.989011	0.000614517
