# Supplementary material for: Pathways for horizontal gene transfer in bacteria revealed by a global map of their plasmids
Source: Nat Commun. 2020 Jul 17;11:3602. doi: 10.1038/s41467-020-17278-2 (PMC7367871; doi:10.1038/s41467-020-17278-2)
Supplement: Supplementary file 7 — Supplementary Data 4 [file 41467_2020_17278_MOESM7_ESM.xlsx]

## Sheet: Supplementary_Data_4
Supplementary Data 4. List of the 83 PTUs in the enterobacteral plasmidome defined by PID and sHSBM
PTU	PID and sHSBM (1)
PTU-B/O/K/Z	High	(1) Performance of PID and sHSBM at defining a PTU
PTU-C	High	Perfect: 100% of the PTU members are included in the corresponding PTU by both methods
PTU-E1	Medium	High: >=90% of the PTU members are not recognized by both methods
PTU-E10	Perfect	Medium: >=66.6% and <90% of the PTU members are not recognized by both methods
PTU-E11	Perfect	Low: <66.6% of the PTU members are not recognized by both methods
PTU-E12	Perfect	None: PTU not found by any of the two methods
PTU-E13	Perfect
PTU-E14	None
PTU-E15	Medium
PTU-E16	Perfect
PTU-E17	Perfect
PTU-E18	None
PTU-E19	Perfect
PTU-E2	Perfect
PTU-E20	Medium
PTU-E21	Perfect
PTU-E22	Low
PTU-E23	Perfect
PTU-E24	Perfect
PTU-E25	Medium
PTU-E26	Perfect
PTU-E27	Perfect
PTU-E28	Perfect
PTU-E29	Perfect
PTU-E3	Medium
PTU-E30	Perfect
PTU-E31	Perfect
PTU-E32	Perfect
PTU-E33	Perfect
PTU-E34	Perfect
PTU-E35	Perfect
PTU-E36	Perfect
PTU-E37	Medium
PTU-E38	Low
PTU-E39	Low
PTU-E4	High
PTU-E40	Medium
PTU-E41	Medium
PTU-E42	Medium
PTU-E43	None
PTU-E44	Medium
PTU-E45	Perfect
PTU-E46	Low
PTU-E47	Perfect
PTU-E48	Perfect
PTU-E49	Perfect
PTU-E5	Perfect
PTU-E50	Low
PTU-E51	Perfect
PTU-E52	Low
PTU-E53	Low
PTU-E54	High
PTU-E55	Perfect
PTU-E6	Perfect
PTU-E7	High
PTU-E8	Medium
PTU-E9	High
PTU-FE	Low
PTU-FK1	High
PTU-FK2	Medium
PTU-FK3	None
PTU-FS	Medium
PTU-FSh	High
PTU-FV	Perfect
PTU-FY	Medium
PTU-HI1A	Medium
PTU-HI1B	Medium
PTU-HI2	Medium
PTU-I1	High
PTU-I2	High
PTU-L/M	High
PTU-N1	Medium
PTU-N2/3	Medium
PTU-N3	Perfect
PTU-P1	Perfect
PTU-Q1	Medium
PTU-Q2	Perfect
PTU-R	Medium
PTU-W	None
PTU-X1	Medium
PTU-X3	Medium
PTU-X4	High
PTU-Y	High
