# Supplementary material for: Pathways for horizontal gene transfer in bacteria revealed by a global map of their plasmids
Source: Nat Commun. 2020 Jul 17;11:3602. doi: 10.1038/s41467-020-17278-2 (PMC7367871; doi:10.1038/s41467-020-17278-2)
Supplement: Supplementary file 8 — Supplementary Data 5 [file 41467_2020_17278_MOESM8_ESM.xlsx]

## Sheet: Supplementary_Data_5
Supplementary Data 5. Plasmid metadata
AccessionVersion	SourceDB	MoleculeType	SeqName	Size	Topology	UpdateDate	Title	TaxId	TaxName	TaxSuperkingdom	TaxPhylum	TaxClass	TaxOrder	TaxFamily	TaxGenus	TaxSpecies	MOB(1)	PFinder_80 (2)	PFinder_95 (3)	Filtered (4)
NC_006130.1	refseq	Plasmid	pDN571	3351	circular	16-DEC-2014	Streptococcus pyogenes 71-724 plasmid pDN571, complete sequence	1314	Streptococcus pyogenes	Bacteria	Firmicutes	Bacilli	Lactobacillales	Streptococcaceae	Streptococcus	Streptococcus pyogenes	-	-	-	No	(1) Relaxase MOB family determined by MOBscan.
NC_004464.2	refseq	Plasmid	pCTX-M3	89468	circular	16-DEC-2014	Citrobacter freundii plasmid pCTX-M3, complete sequence	546	Citrobacter freundii	Bacteria	Proteobacteria	Gammaproteobacteria	Enterobacterales	Enterobacteriaceae	Citrobacter	Citrobacter freundii	MOBP	IncL/M	IncL/M	No	(2) Replicon typing determined by PlasmidFinder at 80% identity and 60% coverage.
NC_006427.1	refseq	Plasmid	pJB01	2235	circular	16-DEC-2014	Enterococcus faecium plasmid pJB01, complete sequence	1352	Enterococcus faecium	Bacteria	Firmicutes	Bacilli	Lactobacillales	Enterococcaceae	Enterococcus	Enterococcus faecium	-	-	-	No	(3) Replicon typing determined by PlasmidFinder at 95% identity and 60% coverage.
NC_001370.1	refseq	Plasmid	pC30il	2140	linear	16-DEC-2014	Lactobacillus plantarum plasmid pC30il, complete sequence	1590	Lactobacillus plantarum	Bacteria	Firmicutes	Bacilli	Lactobacillales	Lactobacillaceae	Lactobacillus	Lactobacillus plantarum	-	-	-	No	(4) Yes means plasmid removed from the database
NC_002810.1	refseq	Plasmid	pLM7	5658	circular	16-DEC-2014	Streptococcus mutans LM7 plasmid pLM7, complete sequence	1309	Streptococcus mutans	Bacteria	Firmicutes	Bacilli	Lactobacillales	Streptococcaceae	Streptococcus	Streptococcus mutans	MOBC	-	-	No
NC_004965.1	refseq	Plasmid	pRm1132f	7212	circular	16-DEC-2014	Sinorhizobium meliloti plasmid pRm1132f, complete sequence	382	Sinorhizobium meliloti	Bacteria	Proteobacteria	Alphaproteobacteria	Rhizobiales	Rhizobiaceae	Sinorhizobium	Sinorhizobium meliloti	MOBV	-	-	No
NC_000906.2	refseq	Plasmid	pIL105	8506	circular	16-DEC-2014	Lactococcus lactis IL964 plasmid pIL105, complete sequence	1358	Lactococcus lactis	Bacteria	Firmicutes	Bacilli	Lactobacillales	Streptococcaceae	Lactococcus	Lactococcus lactis	-	-	-	No
NC_005010.1	refseq	Plasmid	pEF1071	9328	circular	16-DEC-2014	Enterococcus faecalis BFE 1071 plasmid pEF1071, complete sequence	1351	Enterococcus faecalis	Bacteria	Firmicutes	Bacilli	Lactobacillales	Enterococcaceae	Enterococcus	Enterococcus faecalis	MOBP	rep11	rep11	No
NC_004562.1	refseq	Plasmid	pNVH01	2650	circular	16-DEC-2014	Staphylococcus aureus plasmid pNVH01, complete sequence	1280	Staphylococcus aureus	Bacteria	Firmicutes	Bacilli	Bacillales	Staphylococcaceae	Staphylococcus	Staphylococcus aureus	-	rep21	rep21	No
NC_002637.1	refseq	Plasmid	pMHSCS1	4992	circular	16-DEC-2014	Mannheimia haemolytica R122 plasmid pMHSCS1, complete sequence	75985	Mannheimia haemolytica	Bacteria	Proteobacteria	Gammaproteobacteria	Pasteurellales	Pasteurellaceae	Mannheimia	Mannheimia haemolytica	MOBP	-	-	No
NC_005565.1	refseq	Plasmid	pSN2	1288	circular	16-DEC-2014	Staphylococcus aureus plasmid pSN2, complete sequence	1280	Staphylococcus aureus	Bacteria	Firmicutes	Bacilli	Bacillales	Staphylococcaceae	Staphylococcus	Staphylococcus aureus	-	rep10	rep10	No
NC_006976.1	refseq	Plasmid	pCCK3259	5317	circular	16-DEC-2014	Mannheimia haemolytica 3259 plasmid pCCK3259, complete sequence	75985	Mannheimia haemolytica	Bacteria	Proteobacteria	Gammaproteobacteria	Pasteurellales	Pasteurellaceae	Mannheimia	Mannheimia haemolytica	MOBP	-	-	No
NC_002092.1	refseq	Plasmid	pXF868	1296	circular	16-DEC-2014	Xylella fastidiosa plasmid pXF868, complete sequence	2371	Xylella fastidiosa	Bacteria	Proteobacteria	Gammaproteobacteria	Xanthomonadales	Xanthomonadaceae	Xylella	Xylella fastidiosa	-	-	-	No
NC_002130.1	refseq	Plasmid	pCFC2	5609	circular	16-DEC-2014	Riemerella anatipestifer plasmid pCFC2, complete sequence	34085	Riemerella anatipestifer	Bacteria	Bacteroidetes	Flavobacteriia	Flavobacteriales	Flavobacteriaceae	Riemerella	Riemerella anatipestifer	-	-	-	No
NC_006997.1	refseq	Plasmid	pMG1	3682	circular	16-DEC-2014	Bifidobacterium longum plasmid pMG1, complete sequence	216816	Bifidobacterium longum	Bacteria	Actinobacteria	Actinobacteria	Bifidobacteriales	Bifidobacteriaceae	Bifidobacterium	Bifidobacterium longum	MOBQ	-	-	No
NC_005923.1	refseq	Plasmid	pFL129	6464	circular	16-DEC-2014	Escherichia coli plasmid pFL129, complete sequence	562	Escherichia coli	Bacteria	Proteobacteria	Gammaproteobacteria	Enterobacterales	Enterobacteriaceae	Escherichia	Escherichia coli	-	IncX2	IncX2	No
NC_005324.1	refseq	Plasmid	p9123	6222	circular	16-DEC-2014	Escherichia coli plasmid p9123, complete sequence	562	Escherichia coli	Bacteria	Proteobacteria	Gammaproteobacteria	Enterobacterales	Enterobacteriaceae	Escherichia	Escherichia coli	-	-	-	No
NC_004958.1	refseq	Plasmid	pSMQ172	4230	circular	16-DEC-2014	Streptococcus thermophilus plasmid pSMQ172, complete sequence	1308	Streptococcus thermophilus	Bacteria	Firmicutes	Bacilli	Lactobacillales	Streptococcaceae	Streptococcus	Streptococcus thermophilus	MOBV	-	-	No
NC_006994.1	refseq	Plasmid	pCCK381	10874	circular	16-DEC-2014	Pasteurella multocida 381 plasmid pCCK381, complete sequence	747	Pasteurella multocida	Bacteria	Proteobacteria	Gammaproteobacteria	Pasteurellales	Pasteurellaceae	Pasteurella	Pasteurella multocida	MOBQ;MOBV	IncQ1	-	No
NC_002487.1	refseq	Plasmid	pCol-let	5847	circular	16-DEC-2014	Escherichia coli plasmid pCol-let, complete sequence	562	Escherichia coli	Bacteria	Proteobacteria	Gammaproteobacteria	Enterobacterales	Enterobacteriaceae	Escherichia	Escherichia coli	-	ColRNAI	-	No
NC_004652.1	refseq	Plasmid	pS7a	7302	circular	16-DEC-2014	Lactococcus lactis subsp. lactis bv. diacetylactis plasmid pS7a, complete sequence	44688	Lactococcus lactis subsp. lactis bv. diacetylactis	Bacteria	Firmicutes	Bacilli	Lactobacillales	Streptococcaceae	Lactococcus	Lactococcus lactis	-	-	-	No
NC_002119.1	refseq	Plasmid	CloDF13	9957	circular	16-DEC-2014	Escherichia coli K-12 P678-54 plasmid CloDF13, complete sequence	562	Escherichia coli	Bacteria	Proteobacteria	Gammaproteobacteria	Enterobacterales	Enterobacteriaceae	Escherichia	Escherichia coli	-	ColRNAI	ColRNAI	No
NC_001537.1	refseq	Plasmid	pECO29	3895	circular	16-DEC-2014	Escherichia coli 29k plasmid pECO29, complete sequence	562	Escherichia coli	Bacteria	Proteobacteria	Gammaproteobacteria	Enterobacterales	Enterobacteriaceae	Escherichia	Escherichia coli	-	ColRNAI	-	No
NC_004944.1	refseq	Plasmid	pMD5057	10877	circular	16-DEC-2014	Lactobacillus plantarum 5057 plasmid pMD5057, complete sequence	1590	Lactobacillus plantarum	Bacteria	Firmicutes	Bacilli	Lactobacillales	Lactobacillaceae	Lactobacillus	Lactobacillus plantarum	-	-	-	No
NC_005098.1	refseq	Plasmid	pt38	2911	circular	16-DEC-2014	Streptococcus thermophilus 2783 plasmid pt38, complete sequence	1308	Streptococcus thermophilus	Bacteria	Firmicutes	Bacilli	Lactobacillales	Streptococcaceae	Streptococcus	Streptococcus thermophilus	-	-	-	No
NC_005322.1	refseq	Plasmid	pSMQ308	8144	circular	16-DEC-2014	Streptococcus thermophilus plasmid pSMQ308, complete sequence	1308	Streptococcus thermophilus	Bacteria	Firmicutes	Bacilli	Lactobacillales	Streptococcaceae	Streptococcus	Streptococcus thermophilus	-	-	-	No
NC_006278.1	refseq	Plasmid	p256	7222	circular	16-DEC-2014	Lactobacillus plantarum NC7 plasmid p256, complete sequence	1590	Lactobacillus plantarum	Bacteria	Firmicutes	Bacilli	Lactobacillales	Lactobacillaceae	Lactobacillus	Lactobacillus plantarum	-	-	-	No
NC_002145.1	refseq	Plasmid	pKL1	1549	circular	16-DEC-2014	Escherichia coli KL4 plasmid pKL1, complete sequence	562	Escherichia coli	Bacteria	Proteobacteria	Gammaproteobacteria	Enterobacterales	Enterobacteriaceae	Escherichia	Escherichia coli	-	Col(MG828)	-	No
NC_005019.1	refseq	Plasmid	pLG13	6293	circular	16-DEC-2014	Escherichia coli LG74 plasmid pLG13, complete sequence	562	Escherichia coli	Bacteria	Proteobacteria	Gammaproteobacteria	Enterobacterales	Enterobacteriaceae	Escherichia	Escherichia coli	MOBP	ColRNAI	-	No
NC_000937.1	refseq	Plasmid	pER35	9531	circular	16-DEC-2014	Streptococcus thermophilus ST135 plasmid pER35, complete sequence	1308	Streptococcus thermophilus	Bacteria	Firmicutes	Bacilli	Lactobacillales	Streptococcaceae	Streptococcus	Streptococcus thermophilus	-	-	-	No
NC_000938.1	refseq	Plasmid	pER36	3498	circular	16-DEC-2014	Streptococcus thermophilus ST136 plasmid pER36, complete sequence	1308	Streptococcus thermophilus	Bacteria	Firmicutes	Bacilli	Lactobacillales	Streptococcaceae	Streptococcus	Streptococcus thermophilus	-	-	-	No
NC_001949.1	refseq	Plasmid	pMRC01	60232	circular	16-DEC-2014	Lactococcus lactis DPC3147 plasmid pMRC01, complete sequence	1358	Lactococcus lactis	Bacteria	Firmicutes	Bacilli	Lactobacillales	Streptococcaceae	Lactococcus	Lactococcus lactis	MOBQ	-	-	No
NC_004960.1	refseq	Plasmid	pSRQ800	7858	circular	16-DEC-2014	Lactococcus lactis W-1 plasmid pSRQ800, complete sequence	1358	Lactococcus lactis	Bacteria	Firmicutes	Bacilli	Lactobacillales	Streptococcaceae	Lactococcus	Lactococcus lactis	-	-	-	No
NC_003893.1	refseq	Plasmid	pLP2000	2061	circular	16-DEC-2014	Lactobacillus plantarum plasmid pLP2000, complete sequence	1590	Lactobacillus plantarum	Bacteria	Firmicutes	Bacilli	Lactobacillales	Lactobacillaceae	Lactobacillus	Lactobacillus plantarum	-	-	-	No
NC_003894.1	refseq	Plasmid	pLP9000	9253	circular	16-DEC-2014	Lactobacillus plantarum plasmid pLP9000, complete sequence	1590	Lactobacillus plantarum	Bacteria	Firmicutes	Bacilli	Lactobacillales	Lactobacillaceae	Lactobacillus	Lactobacillus plantarum	-	-	-	No
NC_009034.1	refseq	Plasmid	pK1S1	5475	circular	16-DEC-2014	Bacillus thuringiensis plasmid pK1S1, complete sequence	1428	Bacillus thuringiensis	Bacteria	Firmicutes	Bacilli	Bacillales	Bacillaceae	Bacillus	Bacillus thuringiensis	MOBV	-	-	No
NC_009353.1	refseq	Plasmid	pMSR-1	35803	circular	16-DEC-2014	Magnetospirillum gryphiswaldense MSR-1 plasmid, complete sequence	431944	Magnetospirillum gryphiswaldense MSR-1	Bacteria	Proteobacteria	Alphaproteobacteria	Rhodospirillales	Rhodospirillaceae	Magnetospirillum	Magnetospirillum gryphiswaldense	-	-	-	No
NC_009739.1	refseq	Plasmid	pMATVIM-7	24179	circular	16-DEC-2014	Pseudomonas aeruginosa plasmid pMATVIM-7, complete sequence	287	Pseudomonas aeruginosa	Bacteria	Proteobacteria	Gammaproteobacteria	Pseudomonadales	Pseudomonadaceae	Pseudomonas	Pseudomonas aeruginosa	MOBP	IncP6	-	No
NC_005327.1	refseq	Plasmid	pC15-1a	92353	circular	16-DEC-2014	Escherichia coli plasmid pC15-1a, complete sequence	562	Escherichia coli	Bacteria	Proteobacteria	Gammaproteobacteria	Enterobacterales	Enterobacteriaceae	Escherichia	Escherichia coli	MOBF	IncFII	IncFII	No
NC_003350.1	refseq	Plasmid	pWW0	116580	circular	16-DEC-2014	Pseudomonas putida plasmid pWW0, complete sequence	303	Pseudomonas putida	Bacteria	Proteobacteria	Gammaproteobacteria	Pseudomonadales	Pseudomonadaceae	Pseudomonas	Pseudomonas putida	MOBF	-	-	No
NC_004999.1	refseq	Plasmid	pDTG1	83042	circular	16-DEC-2014	Pseudomonas putida NCIB 9816-4 plasmid pDTG1, complete sequence	303	Pseudomonas putida	Bacteria	Proteobacteria	Gammaproteobacteria	Pseudomonadales	Pseudomonadaceae	Pseudomonas	Pseudomonas putida	MOBF	-	-	No
NC_007365.1	refseq	Plasmid	pO113	165548	linear	16-DEC-2014	Escherichia coli EH41 plasmid pO113, complete sequence	562	Escherichia coli	Bacteria	Proteobacteria	Gammaproteobacteria	Enterobacterales	Enterobacteriaceae	Escherichia	Escherichia coli	MOBP	IncB/O/K/Z;IncFIB(AP001918)	IncFIB(AP001918)	No
NC_005249.1	refseq	Plasmid	pLVPK	219385	circular	16-DEC-2014	Klebsiella pneumoniae CG43 plasmid pLVPK, complete sequence	1244085	Klebsiella pneumoniae CG43	Bacteria	Proteobacteria	Gammaproteobacteria	Enterobacterales	Enterobacteriaceae	Klebsiella	Klebsiella pneumoniae	-	IncFIB(K);IncHI1B	IncHI1B	No
NC_006323.1	refseq	Plasmid	pG8786	137036	circular	16-DEC-2014	Yersinia pestis plasmid pG8786, complete sequence	632	Yersinia pestis	Bacteria	Proteobacteria	Gammaproteobacteria	Enterobacterales	Yersiniaceae	Yersinia	Yersinia pestis	MOBF	IncFIB(pHCM2);IncFII(Yp)	IncFIB(pHCM2);IncFII(Yp)	No
NC_008275.1	refseq	Plasmid	pWW53	107929	circular	16-DEC-2014	Pseudomonas putida MT53 plasmid pWW53, complete sequence	303	Pseudomonas putida	Bacteria	Proteobacteria	Gammaproteobacteria	Pseudomonadales	Pseudomonadaceae	Pseudomonas	Pseudomonas putida	-	-	-	No
NC_002525.1	refseq	Plasmid	R721	75582	circular	16-DEC-2014	Escherichia coli K-12 plasmid R721, complete sequence	562	Escherichia coli	Bacteria	Proteobacteria	Gammaproteobacteria	Enterobacterales	Enterobacteriaceae	Escherichia	Escherichia coli	MOBP	IncI2	IncI2	No
NC_005211.1	refseq	Plasmid	R478	274762	circular	16-DEC-2014	Serratia marcescens plasmid R478, complete sequence	615	Serratia marcescens	Bacteria	Proteobacteria	Gammaproteobacteria	Enterobacterales	Yersiniaceae	Serratia	Serratia marcescens	MOBH	IncHI2;IncHI2A;RepA	IncHI2;IncHI2A	No
NC_005205.1	refseq	Plasmid	pPSR1	72601	circular	16-DEC-2014	Pseudomonas syringae pv. syringae A2 plasmid pPSR1, complete sequence	321	Pseudomonas syringae pv. syringae	Bacteria	Proteobacteria	Gammaproteobacteria	Pseudomonadales	Pseudomonadaceae	Pseudomonas	Pseudomonas syringae	MOBP	-	-	No
NC_004564.1	refseq	Plasmid	pYVa127/90	66591	circular	16-DEC-2014	Yersinia enterocolitica plasmid pYVa127/90, complete sequence	630	Yersinia enterocolitica	Bacteria	Proteobacteria	Gammaproteobacteria	Enterobacterales	Yersiniaceae	Yersinia	Yersinia enterocolitica	-	IncFII(pYVa12790)	IncFII(pYVa12790)	No
NC_005024.1	refseq	Plasmid	pSK41	46445	circular	16-DEC-2014	Staphylococcus aureus plasmid pSK41, complete sequence	1280	Staphylococcus aureus	Bacteria	Firmicutes	Bacilli	Bacillales	Staphylococcaceae	Staphylococcus	Staphylococcus aureus	MOBQ;MOBV	rep13;rep15;rep21;repUS12	rep15;rep21;repUS12	No
NC_005250.1	refseq	Plasmid	pJM1	65009	circular	16-DEC-2014	Vibrio anguillarum 775 plasmid pJM1, complete sequence	882102	Vibrio anguillarum 775	Bacteria	Proteobacteria	Gammaproteobacteria	Vibrionales	Vibrionaceae	Vibrio	Vibrio anguillarum	-	-	-	No
NC_008357.1	refseq	Plasmid	pBS228	89147	circular	16-DEC-2014	Pseudomonas aeruginosa plasmid pBS228, complete sequence	287	Pseudomonas aeruginosa	Bacteria	Proteobacteria	Gammaproteobacteria	Pseudomonadales	Pseudomonadaceae	Pseudomonas	Pseudomonas aeruginosa	MOBP	IncP1	IncP1	No
NC_006671.1	refseq	Plasmid	pAPEC-O2-R	101375	circular	16-DEC-2014	Escherichia coli A2363 plasmid pAPEC-O2-R, complete sequence	562	Escherichia coli	Bacteria	Proteobacteria	Gammaproteobacteria	Enterobacterales	Enterobacteriaceae	Escherichia	Escherichia coli	MOBF	IncFII(pRSB107)	IncFII(pRSB107)	No
NC_008460.1	refseq	Plasmid	pO86A1	120730	circular	16-DEC-2014	Escherichia coli plasmid pO86A1, complete sequence	562	Escherichia coli	Bacteria	Proteobacteria	Gammaproteobacteria	Enterobacterales	Enterobacteriaceae	Escherichia	Escherichia coli	MOBF	IncFIB(AP001918);IncFII(pCoo)	IncFIB(AP001918);IncFII(pCoo)	No
NC_008490.1	refseq	Plasmid	pMG828-5	8985	circular	16-DEC-2014	Escherichia coli plasmid pMG828-5, complete sequence	562	Escherichia coli	Bacteria	Proteobacteria	Gammaproteobacteria	Enterobacterales	Enterobacteriaceae	Escherichia	Escherichia coli	-	-	-	No
NC_008613.1	refseq	Plasmid	pP91278	131520	circular	16-DEC-2014	Photobacterium damselae subsp. piscicida plasmid pP91278, complete sequence	38294	Photobacterium damselae subsp. piscicida	Bacteria	Proteobacteria	Gammaproteobacteria	Vibrionales	Vibrionaceae	Photobacterium	Photobacterium damselae	MOBH	IncA/C2	IncA/C2	No
NC_006277.2	refseq	Plasmid	pAgK84	44420	circular	16-DEC-2014	Agrobacterium tumefaciens K84 plasmid pAgK84, complete sequence	358	Agrobacterium tumefaciens	Bacteria	Proteobacteria	Alphaproteobacteria	Rhizobiales	Rhizobiaceae	Agrobacterium	Agrobacterium tumefaciens	-	-	-	No
NC_002377.1	refseq	Plasmid	Ti	194140	circular	16-DEC-2014	Agrobacterium tumefaciens plasmid Ti, complete sequence	358	Agrobacterium tumefaciens	Bacteria	Proteobacteria	Alphaproteobacteria	Rhizobiales	Rhizobiaceae	Agrobacterium	Agrobacterium tumefaciens	MOBP;MOBQ	-	-	No
NC_001911.1	refseq	Plasmid	pLeu-Dn	7768	circular	16-DEC-2014	Buchnera aphidicola Dn plasmid pLeu-Dn, complete sequence	9	Buchnera aphidicola	Bacteria	Proteobacteria	Gammaproteobacteria	Enterobacterales	Erwiniaceae	Buchnera	Buchnera aphidicola	-	-	-	No
NC_009139.1	refseq	Plasmid	pYR1	158038	circular	16-DEC-2014	Yersinia ruckeri YR71 plasmid pYR1, complete sequence	29486	Yersinia ruckeri	Bacteria	Proteobacteria	Gammaproteobacteria	Enterobacterales	Yersiniaceae	Yersinia	Yersinia ruckeri	MOBH	IncA/C2	IncA/C2	No
NC_009435.1	refseq	Plasmid	pGdh442	68319	circular	16-DEC-2014	Lactococcus lactis NCDO 1867 plasmid pGdh442, complete sequence	1358	Lactococcus lactis	Bacteria	Firmicutes	Bacilli	Lactobacillales	Streptococcaceae	Lactococcus	Lactococcus lactis	-	-	-	No
NC_004998.1	refseq	Plasmid	p1658/97	125491	circular	16-DEC-2014	Escherichia coli plasmid p1658/97, complete sequence	562	Escherichia coli	Bacteria	Proteobacteria	Gammaproteobacteria	Enterobacterales	Enterobacteriaceae	Escherichia	Escherichia coli	MOBF	IncFIB(AP001918);IncFII	IncFIB(AP001918);IncFII	No
NC_007675.1	refseq	Plasmid	pAPEC-O2-ColV	184501	circular	16-DEC-2014	Escherichia coli A2363 plasmid pAPEC-O2-ColV, complete sequence	562	Escherichia coli	Bacteria	Proteobacteria	Gammaproteobacteria	Enterobacterales	Enterobacteriaceae	Escherichia	Escherichia coli	MOBF	IncFIB(AP001918);IncFII	IncFIB(AP001918);IncFII	No
NC_009602.1	refseq	Plasmid	pSFO157	121239	circular	16-DEC-2014	Escherichia coli plasmid pSFO157, complete sequence	562	Escherichia coli	Bacteria	Proteobacteria	Gammaproteobacteria	Enterobacterales	Enterobacteriaceae	Escherichia	Escherichia coli	MOBF	IncFIA;IncFIB(AP001918);IncFIB(AP001918);IncFII	IncFIA;IncFIB(AP001918);IncFIB(AP001918);IncFII	No
NC_010076.1	refseq	Plasmid	pBtoxis	127923	circular	16-DEC-2014	Bacillus thuringiensis serovar israelensis plasmid pBtoxis, complete sequence	1430	Bacillus thuringiensis serovar israelensis	Bacteria	Firmicutes	Bacilli	Bacillales	Bacillaceae	Bacillus	Bacillus thuringiensis	-	-	-	No
NC_010111.1	refseq	Plasmid	pTZ4	4555	circular	16-DEC-2014	Staphylococcus aureus plasmid pTZ4, complete sequence	1280	Staphylococcus aureus	Bacteria	Firmicutes	Bacilli	Bacillales	Staphylococcaceae	Staphylococcus	Staphylococcus aureus	MOBP	rep7	rep7	No
NC_007772.1	refseq	Plasmid	pCPF4969	70480	circular	16-DEC-2014	Clostridium perfringens CPE str. F4969 plasmid pCPF4969, complete sequence	451756	Clostridium perfringens CPE str. F4969	Bacteria	Firmicutes	Clostridia	Clostridiales	Clostridiaceae	Clostridium	Clostridium perfringens	MOBM	-	-	No
NC_006828.1	refseq	Plasmid	pHS-Tet	5147	circular	16-DEC-2014	Haemophilus parasuis HS1543 plasmid pHS-Tet, complete sequence	738	[Haemophilus] parasuis	Bacteria	Proteobacteria	Gammaproteobacteria	Pasteurellales	Pasteurellaceae	Haemophilus	[Haemophilus] parasuis	MOBP	-	-	No
NC_006829.1	refseq	Plasmid	pHS-Rec	9462	circular	16-DEC-2014	Haemophilus parasuis plasmid pHS-Rec, complete sequence	738	[Haemophilus] parasuis	Bacteria	Proteobacteria	Gammaproteobacteria	Pasteurellales	Pasteurellaceae	Haemophilus	[Haemophilus] parasuis	-	-	-	No
NC_007928.1	refseq	Plasmid	pSA1308	2756	circular	16-DEC-2014	Staphylococcus aureus plasmid pSA1308, complete sequence	1280	Staphylococcus aureus	Bacteria	Firmicutes	Bacilli	Bacillales	Staphylococcaceae	Staphylococcus	Staphylococcus aureus	-	rep21	rep21	No
NC_007931.1	refseq	Plasmid	pSA1379	22787	circular	16-DEC-2014	Staphylococcus aureus plasmid pSA1379, complete sequence	1280	Staphylococcus aureus	Bacteria	Firmicutes	Bacilli	Bacillales	Staphylococcaceae	Staphylococcus	Staphylococcus aureus	-	rep16;rep19	rep16;rep19	No
NC_005018.1	refseq	Plasmid	pKPN2	4196	circular	16-DEC-2014	Klebsiella pneumoniae 2kI plasmid pKPN2, complete sequence	573	Klebsiella pneumoniae	Bacteria	Proteobacteria	Gammaproteobacteria	Enterobacterales	Enterobacteriaceae	Klebsiella	Klebsiella pneumoniae	-	ColRNAI	-	No
NC_002144.1	refseq	Plasmid	pYC	5919	circular	16-DEC-2014	Yersinia pestis CH971662 plasmid pYC, complete sequence	632	Yersinia pestis	Bacteria	Proteobacteria	Gammaproteobacteria	Enterobacterales	Yersiniaceae	Yersinia	Yersinia pestis	-	Col(YC)	Col(YC)	No
NC_002096.1	refseq	Plasmid	pKH7	4118	linear	16-DEC-2014	Staphylococcus aureus plasmid pKH7, complete sequence	1280	Staphylococcus aureus	Bacteria	Firmicutes	Bacilli	Bacillales	Staphylococcaceae	Staphylococcus	Staphylococcus aureus	MOBV	rep7	rep7	No
NC_005020.1	refseq	Plasmid	pKH3	2979	circular	16-DEC-2014	Staphylococcus aureus SA5 plasmid pKH3, complete sequence	1280	Staphylococcus aureus	Bacteria	Firmicutes	Bacilli	Bacillales	Staphylococcaceae	Staphylococcus	Staphylococcus aureus	-	rep21	rep21	No
NC_002635.1	refseq	Plasmid	pKJ36	3625	circular	16-DEC-2014	Bifidobacterium longum KJ plasmid pKJ36, complete sequence	216816	Bifidobacterium longum	Bacteria	Actinobacteria	Actinobacteria	Bifidobacteriales	Bifidobacteriaceae	Bifidobacterium	Bifidobacterium longum	MOBQ	-	-	No
NC_006843.1	refseq	Plasmid	pTB6	3624	circular	16-DEC-2014	Bifidobacterium longum plasmid pTB6, complete sequence	216816	Bifidobacterium longum	Bacteria	Actinobacteria	Actinobacteria	Bifidobacteriales	Bifidobacteriaceae	Bifidobacterium	Bifidobacterium longum	MOBQ	-	-	No
NC_001767.1	refseq	Plasmid	pKH6	4439	circular	16-DEC-2014	Staphylococcus aureus plasmid pKH6, complete sequence	1280	Staphylococcus aureus	Bacteria	Firmicutes	Bacilli	Bacillales	Staphylococcaceae	Staphylococcus	Staphylococcus aureus	MOBV	rep7	rep7	No
NC_005015.1	refseq	Plasmid	pIP843	7086	circular	16-DEC-2014	Klebsiella pneumoniae BM4493 plasmid pIP843, complete sequence	573	Klebsiella pneumoniae	Bacteria	Proteobacteria	Gammaproteobacteria	Enterobacterales	Enterobacteriaceae	Klebsiella	Klebsiella pneumoniae	-	ColRNAI	-	No
NC_005567.1	refseq	Plasmid	pGI3	11365	circular	16-DEC-2014	Bacillus thuringiensis H1.1 plasmid pGI3, complete sequence	1428	Bacillus thuringiensis	Bacteria	Firmicutes	Bacilli	Bacillales	Bacillaceae	Bacillus	Bacillus thuringiensis	-	-	-	No
NC_001277.1	refseq	Plasmid	pMD136	19515	circular	16-DEC-2014	Pediococcus pentosaceus ATCC43200 plasmid pMD136, complete sequence	1255	Pediococcus pentosaceus	Bacteria	Firmicutes	Bacilli	Lactobacillales	Lactobacillaceae	Pediococcus	Pediococcus pentosaceus	MOBP	-	-	No
NC_007100.1	refseq	Plasmid	Rms149	57121	circular	16-DEC-2014	Pseudomonas aeruginosa plasmid Rms149, complete sequence	287	Pseudomonas aeruginosa	Bacteria	Proteobacteria	Gammaproteobacteria	Pseudomonadales	Pseudomonadaceae	Pseudomonas	Pseudomonas aeruginosa	MOBP	IncP6	IncP6	No
NC_008356.1	refseq	Plasmid	pLNU6	2546	circular	16-DEC-2014	Staphylococcus epidermidis plasmid pLNU6, complete sequence	1282	Staphylococcus epidermidis	Bacteria	Firmicutes	Bacilli	Bacillales	Staphylococcaceae	Staphylococcus	Staphylococcus epidermidis	-	rep21	rep21	No
NC_008487.1	refseq	Plasmid	pMG828-2	4091	circular	16-DEC-2014	Escherichia coli plasmid pMG828-2, complete sequence	562	Escherichia coli	Bacteria	Proteobacteria	Gammaproteobacteria	Enterobacterales	Enterobacteriaceae	Escherichia	Escherichia coli	MOBQ	Col8282	Col8282	No
NC_008488.1	refseq	Plasmid	pMG828-3	5219	circular	16-DEC-2014	Escherichia coli plasmid pMG828-3, complete sequence	562	Escherichia coli	Bacteria	Proteobacteria	Gammaproteobacteria	Enterobacterales	Enterobacteriaceae	Escherichia	Escherichia coli	MOBP	ColRNAI	-	No
NC_008489.1	refseq	Plasmid	pMG828-4	7462	circular	16-DEC-2014	Escherichia coli plasmid pMG828-4, complete sequence	562	Escherichia coli	Bacteria	Proteobacteria	Gammaproteobacteria	Enterobacterales	Enterobacteriaceae	Escherichia	Escherichia coli	MOBQ	Col156	Col156	No
NC_004981.2	refseq	Plasmid	pCL2.1	2047	circular	16-DEC-2014	Lactococcus lactis ML8 plasmid pCL2.1, complete sequence	1358	Lactococcus lactis	Bacteria	Firmicutes	Bacilli	Lactobacillales	Streptococcaceae	Lactococcus	Lactococcus lactis	-	-	-	No
NC_008597.1	refseq	Plasmid	pVI678	6222	circular	16-DEC-2014	Escherichia coli plasmid pVI678, complete sequence	562	Escherichia coli	Bacteria	Proteobacteria	Gammaproteobacteria	Enterobacterales	Enterobacteriaceae	Escherichia	Escherichia coli	-	-	-	No
NC_004988.1	refseq	Plasmid	lp16.9	16933	linear	16-DEC-2014	Borrelia burgdorferi ATCC 35210 plasmid lp16.9, complete sequence	139	Borreliella burgdorferi	Bacteria	Spirochaetes	Spirochaetia	Spirochaetales	Borreliaceae	Borreliella	Borreliella burgdorferi	-	-	-	No
NC_005243.1	refseq	Plasmid	pC223	4608	circular	16-DEC-2014	Staphylococcus aureus plasmid pC223, complete sequence	1280	Staphylococcus aureus	Bacteria	Firmicutes	Bacilli	Bacillales	Staphylococcaceae	Staphylococcus	Staphylococcus aureus	MOBP	rep7	-	No
NC_005564.1	refseq	Plasmid	pS194	4397	circular	16-DEC-2014	Staphylococcus aureus plasmid pS194, complete sequence	1280	Staphylococcus aureus	Bacteria	Firmicutes	Bacilli	Bacillales	Staphylococcaceae	Staphylococcus	Staphylococcus aureus	MOBP	rep7	rep7	No
NC_002757.1	refseq	Plasmid	pUA140	5640	circular	16-DEC-2014	Streptococcus mutans UA140 plasmid pUA140, complete sequence	1309	Streptococcus mutans	Bacteria	Firmicutes	Bacilli	Lactobacillales	Streptococcaceae	Streptococcus	Streptococcus mutans	MOBC	-	-	No
NC_005000.1	refseq	Plasmid	pRUM	24873	circular	16-DEC-2014	Enterococcus faecium U37 plasmid pRUM, complete sequence	1352	Enterococcus faecium	Bacteria	Firmicutes	Bacilli	Lactobacillales	Enterococcaceae	Enterococcus	Enterococcus faecium	-	rep17;rep7	rep17	No
NC_002013.1	refseq	Plasmid	pC194	2910	circular	16-DEC-2014	Staphylococcus aureus plasmid pC194, complete sequence	1280	Staphylococcus aureus	Bacteria	Firmicutes	Bacilli	Bacillales	Staphylococcaceae	Staphylococcus	Staphylococcus aureus	-	rep13	rep13	No
NC_008768.1	refseq	Plasmid	pVEF1	39626	circular	16-DEC-2014	Enterococcus faecium plasmid pVEF1, complete sequence	1352	Enterococcus faecium	Bacteria	Firmicutes	Bacilli	Lactobacillales	Enterococcaceae	Enterococcus	Enterococcus faecium	-	rep2;repUS1	rep2;repUS1	No
NC_010113.1	refseq	Plasmid	p0908	81413	circular	16-DEC-2014	Vibrio sp. 0908 plasmid p0908, complete sequence	452802	Vibrio sp. 0908	Bacteria	Proteobacteria	Gammaproteobacteria	Vibrionales	Vibrionaceae	Vibrio	Vibrio sp. 0908	-	-	-	No
NC_010114.1	refseq	Plasmid	p09022A	31036	circular	16-DEC-2014	Vibrio sp. 09022 plasmid p09022A, complete sequence	452804	Vibrio sp. 09022	Bacteria	Proteobacteria	Gammaproteobacteria	Vibrionales	Vibrionaceae	Vibrio	Vibrio sp. 09022	-	-	-	No
NC_010177.2	refseq	Plasmid	pGR7	2446	circular	16-DEC-2014	Acetobacter pasteurianus plasmid pGR7, complete sequence	438	Acetobacter pasteurianus	Bacteria	Proteobacteria	Alphaproteobacteria	Rhodospirillales	Acetobacteraceae	Acetobacter	Acetobacter pasteurianus	-	-	-	No
NC_003265.1	refseq	Plasmid	pETB	38211	circular	16-DEC-2014	Staphylococcus aureus TY4 plasmid pETB, complete sequence	1280	Staphylococcus aureus	Bacteria	Firmicutes	Bacilli	Bacillales	Staphylococcaceae	Staphylococcus	Staphylococcus aureus	-	repUS5	repUS5	No
NC_010230.1	refseq	Plasmid	pDN281	3041	circular	16-DEC-2014	Streptococcus pyogenes plasmid pDN281, complete sequence	1314	Streptococcus pyogenes	Bacteria	Firmicutes	Bacilli	Lactobacillales	Streptococcaceae	Streptococcus	Streptococcus pyogenes	-	-	-	No
NC_010262.1	refseq	Plasmid	pKH16	4442	circular	16-DEC-2014	Staphylococcus aureus plasmid pKH16, complete sequence	1280	Staphylococcus aureus	Bacteria	Firmicutes	Bacilli	Bacillales	Staphylococcaceae	Staphylococcus	Staphylococcus aureus	MOBV	rep7	rep7	No
NC_010260.1	refseq	Plasmid	pW2580	3043	circular	16-DEC-2014	Streptococcus dysgalactiae subsp. equisimilis plasmid pW2580, complete sequence	119602	Streptococcus dysgalactiae subsp. equisimilis	Bacteria	Firmicutes	Bacilli	Lactobacillales	Streptococcaceae	Streptococcus	Streptococcus dysgalactiae	-	-	-	No
NC_010330.1	refseq	Plasmid	pRI1	6038	circular	16-DEC-2014	Enterococcus faecium plasmid pRI1, complete sequence	1352	Enterococcus faecium	Bacteria	Firmicutes	Bacilli	Lactobacillales	Enterococcaceae	Enterococcus	Enterococcus faecium	-	rep14	rep14	No
NC_007190.1	refseq	Plasmid	pTF62	10402	circular	16-DEC-2014	Thermus thermophilus plasmid pTF62, complete sequence	274	Thermus thermophilus	Bacteria	Deinococcus-Thermus	Deinococci	Thermales	Thermaceae	Thermus	Thermus thermophilus	-	-	-	No
NC_004429.1	refseq	Plasmid	pIS2	6349	circular	16-DEC-2014	Escherichia coli plasmid pIS2, complete sequence	562	Escherichia coli	Bacteria	Proteobacteria	Gammaproteobacteria	Enterobacterales	Enterobacteriaceae	Escherichia	Escherichia coli	-	ColE10	ColE10	No
NC_007203.1	refseq	Plasmid	pDAN-involved	6909	circular	16-DEC-2014	Bacillus thuringiensis plasmid pDAN-involved, complete sequence	1428	Bacillus thuringiensis	Bacteria	Firmicutes	Bacilli	Bacillales	Bacillaceae	Bacillus	Bacillus thuringiensis	-	-	-	No
NC_002773.1	refseq	Plasmid	p2457TS2	3179	circular	16-DEC-2014	Shigella flexneri 2a plasmid p2457TS2, complete sequence	42897	Shigella flexneri 2a	Bacteria	Proteobacteria	Gammaproteobacteria	Enterobacterales	Enterobacteriaceae	Shigella	Shigella flexneri	-	-	-	No
NC_010378.1	refseq	Plasmid	pOLA52	51602	circular	16-DEC-2014	Escherichia coli plasmid pOLA52, complete sequence	562	Escherichia coli	Bacteria	Proteobacteria	Gammaproteobacteria	Enterobacterales	Enterobacteriaceae	Escherichia	Escherichia coli	MOBP	IncX1	IncX1	No
NC_010409.1	refseq	Plasmid	pVM01	151002	circular	16-DEC-2014	Escherichia coli plasmid pVM01, complete sequence	562	Escherichia coli	Bacteria	Proteobacteria	Gammaproteobacteria	Enterobacterales	Enterobacteriaceae	Escherichia	Escherichia coli	MOBF	IncFIB(AP001918);IncFIC(FII)	IncFIB(AP001918);IncFIC(FII)	No
NC_010481.1	refseq	Plasmid	pABIR	29823	circular	16-DEC-2014	Acinetobacter baumannii plasmid pABIR, complete sequence	470	Acinetobacter baumannii	Bacteria	Proteobacteria	Gammaproteobacteria	Pseudomonadales	Moraxellaceae	Acinetobacter	Acinetobacter baumannii	-	-	-	No
NC_010426.1	refseq	Plasmid	pKH13	2909	circular	16-DEC-2014	Staphylococcus aureus plasmid pKH13, complete sequence	1280	Staphylococcus aureus	Bacteria	Firmicutes	Bacilli	Bacillales	Staphylococcaceae	Staphylococcus	Staphylococcus aureus	-	rep13	rep13	No
NC_010427.1	refseq	Plasmid	pKH15	2907	circular	16-DEC-2014	Staphylococcus aureus plasmid pKH15, complete sequence	1280	Staphylococcus aureus	Bacteria	Firmicutes	Bacilli	Bacillales	Staphylococcaceae	Staphylococcus	Staphylococcus aureus	-	rep13	rep13	No
NC_009781.1	refseq	Plasmid	pIGJC156	5146	circular	16-DEC-2014	Escherichia coli plasmid pIGJC156, complete sequence	562	Escherichia coli	Bacteria	Proteobacteria	Gammaproteobacteria	Enterobacterales	Enterobacteriaceae	Escherichia	Escherichia coli	MOBQ	Col156	Col156	No
NC_002147.1	refseq	Plasmid	pTi-SAKURA	206479	circular	16-DEC-2014	Agrobacterium tumefaciens MAFF301001 plasmid pTi-SAKURA, complete sequence	358	Agrobacterium tumefaciens	Bacteria	Proteobacteria	Alphaproteobacteria	Rhizobiales	Rhizobiaceae	Agrobacterium	Agrobacterium tumefaciens	MOBP;MOBQ	-	-	No
NC_010021.1	refseq	Plasmid	unknown plasmid	2749	circular	16-DEC-2014	Zymomonas mobilis subsp. mobilis ATCC 10988 unknown plasmid, complete sequence	555217	Zymomonas mobilis subsp. mobilis ATCC 10988	Bacteria	Proteobacteria	Alphaproteobacteria	Sphingomonadales	Sphingomonadaceae	Zymomonas	Zymomonas mobilis	MOBV	-	-	No
NC_010077.1	refseq	Plasmid	EDINA	34986	circular	16-DEC-2014	Staphylococcus aureus plasmid EDINA, complete sequence	1280	Staphylococcus aureus	Bacteria	Firmicutes	Bacilli	Bacillales	Staphylococcaceae	Staphylococcus	Staphylococcus aureus	-	rep16;rep19;rep20	rep16;rep19;rep20	No
NC_010099.1	refseq	Plasmid	PPC1	1641	circular	16-DEC-2014	Burkholderia cepacia plasmid PPC1, complete sequence	292	Burkholderia cepacia	Bacteria	Proteobacteria	Betaproteobacteria	Burkholderiales	Burkholderiaceae	Burkholderia	Burkholderia cepacia	-	-	-	No
NC_003099.1	refseq	Plasmid	pRS3	3948	circular	16-DEC-2014	Oenococcus oeni plasmid pRS3, complete sequence	1247	Oenococcus oeni	Bacteria	Firmicutes	Bacilli	Lactobacillales	Leuconostocaceae	Oenococcus	Oenococcus oeni	MOBV	-	-	No
NC_008821.1	refseq	Plasmid	pVEF2	39714	circular	16-DEC-2014	Enterococcus faecium plasmid pVEF2, complete sequence	1352	Enterococcus faecium	Bacteria	Firmicutes	Bacilli	Lactobacillales	Enterococcaceae	Enterococcus	Enterococcus faecium	-	rep2;repUS1	rep2;repUS1	No
NC_001399.1	refseq	Plasmid	pJTPS1	6633	circular	16-DEC-2014	Ralstonia solanacearum M4S plasmid pJTPS1, complete sequence	305	Ralstonia solanacearum	Bacteria	Proteobacteria	Betaproteobacteria	Burkholderiales	Burkholderiaceae	Ralstonia	Ralstonia solanacearum	-	-	-	No
NC_005570.1	refseq	Plasmid	p29807	2682	circular	16-DEC-2014	Yersinia enterocolitica 29807 plasmid p29807, complete sequence	630	Yersinia enterocolitica	Bacteria	Proteobacteria	Gammaproteobacteria	Enterobacterales	Yersiniaceae	Yersinia	Yersinia enterocolitica	-	-	-	No
NC_006868.1	refseq	Plasmid	pCCK647	5198	circular	16-DEC-2014	Pasteurella multocida 6647 plasmid pCCK647, complete sequence	747	Pasteurella multocida	Bacteria	Proteobacteria	Gammaproteobacteria	Pasteurellales	Pasteurellaceae	Pasteurella	Pasteurella multocida	MOBP	-	-	No
NC_006904.1	refseq	Plasmid	pOM1	3926	circular	16-DEC-2014	Oenococcus oeni M1 plasmid pOM1, complete sequence	1247	Oenococcus oeni	Bacteria	Firmicutes	Bacilli	Lactobacillales	Leuconostocaceae	Oenococcus	Oenococcus oeni	MOBV	-	-	No
NC_001272.2	refseq	Plasmid	pBMB9741	6578	circular	16-DEC-2014	Bacillus thuringiensis serovar kurstaki str. YBT-1520 plasmid pBMB9741, complete sequence	570416	Bacillus thuringiensis serovar kurstaki str. YBT-1520	Bacteria	Firmicutes	Bacilli	Bacillales	Bacillaceae	Bacillus	Bacillus thuringiensis	MOBV	-	-	No
NC_006399.1	refseq	Plasmid	pPB1	2899	circular	16-DEC-2014	Lactobacillus plantarum BIFI-38 plasmid pPB1, complete sequence	1590	Lactobacillus plantarum	Bacteria	Firmicutes	Bacilli	Lactobacillales	Lactobacillaceae	Lactobacillus	Lactobacillus plantarum	MOBV	-	-	No
NC_010616.1	refseq	Plasmid	pWBG1773	2916	circular	16-DEC-2014	Staphylococcus aureus plasmid pWBG1773, complete sequence	1280	Staphylococcus aureus	Bacteria	Firmicutes	Bacilli	Bacillales	Staphylococcaceae	Staphylococcus	Staphylococcus aureus	-	rep13	rep13	No
NC_010684.1	refseq	Plasmid	pKH21	2531	circular	16-DEC-2014	Staphylococcus aureus plasmid pKH21, complete sequence	1280	Staphylococcus aureus	Bacteria	Firmicutes	Bacilli	Bacillales	Staphylococcaceae	Staphylococcus	Staphylococcus aureus	-	rep21	-	No
NC_010685.1	refseq	Plasmid	pKH19	2473	circular	16-DEC-2014	Staphylococcus aureus plasmid pKH19, complete sequence	1280	Staphylococcus aureus	Bacteria	Firmicutes	Bacilli	Bacillales	Staphylococcaceae	Staphylococcus	Staphylococcus aureus	-	rep10	rep10	No
NC_010686.1	refseq	Plasmid	pKH20	2412	circular	16-DEC-2014	Staphylococcus aureus plasmid pKH20, complete sequence	1280	Staphylococcus aureus	Bacteria	Firmicutes	Bacilli	Bacillales	Staphylococcaceae	Staphylococcus	Staphylococcus aureus	-	rep10	rep10	No
NC_010687.1	refseq	Plasmid	pKH12	3011	circular	16-DEC-2014	Staphylococcus aureus plasmid pKH12, complete sequence	1280	Staphylococcus aureus	Bacteria	Firmicutes	Bacilli	Bacillales	Staphylococcaceae	Staphylococcus	Staphylococcus aureus	-	rep21	rep21	No
NC_010726.1	refseq	Plasmid	pMET-1	41723	circular	16-DEC-2014	Klebsiella pneumoniae plasmid pMET-1, complete sequence	573	Klebsiella pneumoniae	Bacteria	Proteobacteria	Gammaproteobacteria	Enterobacterales	Enterobacteriaceae	Klebsiella	Klebsiella pneumoniae	MOBC	IncFII(pMET)	IncFII(pMET)	No
NC_007635.1	refseq	Plasmid	pCoo	98396	circular	16-DEC-2014	Escherichia coli plasmid pCoo, complete sequence	562	Escherichia coli	Bacteria	Proteobacteria	Gammaproteobacteria	Enterobacterales	Enterobacteriaceae	Escherichia	Escherichia coli	-	IncFII(pCoo);IncI1	IncFII(pCoo);IncI1	No
NC_004959.1	refseq	Plasmid	pSRQ900	10836	circular	16-DEC-2014	Lactococcus lactis W-37 plasmid pSRQ900, complete sequence	1358	Lactococcus lactis	Bacteria	Firmicutes	Bacilli	Lactobacillales	Streptococcaceae	Lactococcus	Lactococcus lactis	-	-	-	No
NC_001774.1	refseq	Plasmid	pIG1	5360	circular	16-DEC-2014	Pasteurella multocida Pm1096 plasmid pIG1, complete sequence	747	Pasteurella multocida	Bacteria	Proteobacteria	Gammaproteobacteria	Pasteurellales	Pasteurellaceae	Pasteurella	Pasteurella multocida	MOBP	-	-	No
NC_010851.1	refseq	Plasmid	pFRL1	54288	linear	16-DEC-2014	Streptomyces sp. FR1 plasmid pFRL1, complete sequence	349971	Streptomyces sp. FR1	Bacteria	Actinobacteria	Actinobacteria	Streptomycetales	Streptomycetaceae	Streptomyces	Streptomyces sp. FR1	-	-	-	No
NC_010857.1	refseq	Plasmid	p6043A	4896	circular	16-DEC-2014	Bifidobacterium longum plasmid p6043A, complete sequence	216816	Bifidobacterium longum	Bacteria	Actinobacteria	Actinobacteria	Bifidobacteriales	Bifidobacteriaceae	Bifidobacterium	Bifidobacterium longum	MOBQ	-	-	No
NC_010861.1	refseq	Plasmid	p6043B	3680	circular	16-DEC-2014	Bifidobacterium longum plasmid p6043B, complete sequence	216816	Bifidobacterium longum	Bacteria	Actinobacteria	Actinobacteria	Bifidobacteriales	Bifidobacteriaceae	Bifidobacterium	Bifidobacterium longum	MOBQ	-	-	No
NC_010862.1	refseq	Plasmid	pMAR7	101558	circular	16-DEC-2014	Escherichia coli plasmid pMAR7, complete sequence	562	Escherichia coli	Bacteria	Proteobacteria	Gammaproteobacteria	Enterobacterales	Enterobacteriaceae	Escherichia	Escherichia coli	MOBF	IncFIB(pB171);IncFII(pCoo)	IncFIB(pB171);IncFII(pCoo)	No
NC_010870.1	refseq	Plasmid	pK29	269674	circular	16-DEC-2014	Klebsiella pneumoniae plasmid pK29, complete sequence	573	Klebsiella pneumoniae	Bacteria	Proteobacteria	Gammaproteobacteria	Enterobacterales	Enterobacteriaceae	Klebsiella	Klebsiella pneumoniae	MOBH	IncHI2;IncHI2A;RepA	IncHI2;IncHI2A	No
NC_010885.1	refseq	Plasmid	pIGWZ12	4072	circular	16-DEC-2014	Escherichia coli plasmid pIGWZ12, complete sequence	562	Escherichia coli	Bacteria	Proteobacteria	Gammaproteobacteria	Enterobacterales	Enterobacteriaceae	Escherichia	Escherichia coli	MOBQ	Col8282	-	No
NC_010886.1	refseq	Plasmid	pK245	98264	circular	16-DEC-2014	Klebsiella pneumoniae plasmid pK245, complete sequence	573	Klebsiella pneumoniae	Bacteria	Proteobacteria	Gammaproteobacteria	Enterobacterales	Enterobacteriaceae	Klebsiella	Klebsiella pneumoniae	-	FIA(pBK30683);IncR	IncR	No
NC_010898.1	refseq	Plasmid	pIGRW12	4995	circular	16-DEC-2014	Escherichia coli plasmid pIGRW12, complete sequence	562	Escherichia coli	Bacteria	Proteobacteria	Gammaproteobacteria	Enterobacterales	Enterobacteriaceae	Escherichia	Escherichia coli	MOBP	ColRNAI	-	No
NC_010913.1	refseq	Plasmid	pMA3	5089	circular	16-DEC-2014	Lactobacillus paracasei plasmid pMA3, complete sequence	1597	Lactobacillus paracasei	Bacteria	Firmicutes	Bacilli	Lactobacillales	Lactobacillaceae	Lactobacillus	Lactobacillus paracasei	-	-	-	No
NC_010919.1	refseq	Plasmid	pRA3	45909	circular	16-DEC-2014	Aeromonas hydrophila plasmid pRA3, complete sequence	644	Aeromonas hydrophila	Bacteria	Proteobacteria	Gammaproteobacteria	Aeromonadales	Aeromonadaceae	Aeromonas	Aeromonas hydrophila	MOBP	IncU	IncU	No
NC_010929.1	refseq	Plasmid	Ti plasmid pTiBo542	244978	circular	16-DEC-2014	Agrobacterium tumefaciens Ti plasmid pTiBo542, complete sequence	358	Agrobacterium tumefaciens	Bacteria	Proteobacteria	Alphaproteobacteria	Rhizobiales	Rhizobiaceae	Agrobacterium	Agrobacterium tumefaciens	MOBP;MOBQ	-	-	No
NC_010937.1	refseq	Plasmid	pCW3	47263	circular	16-DEC-2014	Clostridium perfringens plasmid pCW3, complete sequence	1502	Clostridium perfringens	Bacteria	Firmicutes	Clostridia	Clostridiales	Clostridiaceae	Clostridium	Clostridium perfringens	MOBM	-	-	No
NC_010980.1	refseq	Plasmid	pVEF3	63135	circular	16-DEC-2014	Enterococcus faecium plasmid pVEF3, complete sequence	1352	Enterococcus faecium	Bacteria	Firmicutes	Bacilli	Lactobacillales	Enterococcaceae	Enterococcus	Enterococcus faecium	-	rep2;repUS1	rep2;repUS1	No
NC_011101.1	refseq	Plasmid	pLTK13	34522	circular	16-DEC-2014	Lactobacillus plantarum plasmid pLTK13, complete sequence	1590	Lactobacillus plantarum	Bacteria	Firmicutes	Bacilli	Lactobacillales	Lactobacillaceae	Lactobacillus	Lactobacillus plantarum	MOBQ	-	-	No
NC_011102.1	refseq	Plasmid	pMyBK1	3432	circular	16-DEC-2014	Mycoplasma yeatsii plasmid pMyBK1, complete sequence	51365	Mycoplasma yeatsii	Bacteria	Tenericutes	Mollicutes	Mycoplasmatales	Mycoplasmataceae	Mycoplasma	Mycoplasma yeatsii	MOBV	-	-	No
NC_011136.1	refseq	Plasmid	pLR1	2066	circular	16-DEC-2014	Lactobacillus plantarum plasmid pLR1, complete sequence	1590	Lactobacillus plantarum	Bacteria	Firmicutes	Bacilli	Lactobacillales	Lactobacillaceae	Lactobacillus	Lactobacillus plantarum	-	-	-	No
NC_011139.1	refseq	Plasmid	pFI2576	2197	circular	16-DEC-2014	Bifidobacterium longum plasmid pFI2576, complete sequence	216816	Bifidobacterium longum	Bacteria	Actinobacteria	Actinobacteria	Bifidobacteriales	Bifidobacteriaceae	Bifidobacterium	Bifidobacterium longum	-	-	-	No
NC_011140.1	refseq	Plasmid	pIP816	34616	circular	16-DEC-2014	Enterococcus faecium plasmid pIP816, complete sequence	1352	Enterococcus faecium	Bacteria	Firmicutes	Bacilli	Lactobacillales	Enterococcaceae	Enterococcus	Enterococcus faecium	-	rep1;rep2	rep1;rep2	No
NC_011207.1	refseq	Plasmid	pBRST7.6	7621	circular	16-DEC-2014	Aeromonas hydrophila plasmid pBRST7.6, complete sequence	644	Aeromonas hydrophila	Bacteria	Proteobacteria	Gammaproteobacteria	Aeromonadales	Aeromonadaceae	Aeromonas	Aeromonas hydrophila	MOBP	IncQ2	IncQ2	No
NC_011228.1	refseq	Plasmid	pO26-S4	6758	linear	16-DEC-2014	Escherichia coli plasmid pO26-S4, complete sequence	562	Escherichia coli	Bacteria	Proteobacteria	Gammaproteobacteria	Enterobacterales	Enterobacteriaceae	Escherichia	Escherichia coli	MOBQ	Col156	-	No
NC_011363.1	refseq	Plasmid	pZMO1	1651	linear	16-DEC-2014	Zymomonas mobilis subsp. mobilis ATCC 10988 plasmid pZMO1, complete sequence	555217	Zymomonas mobilis subsp. mobilis ATCC 10988	Bacteria	Proteobacteria	Alphaproteobacteria	Sphingomonadales	Sphingomonadaceae	Zymomonas	Zymomonas mobilis	-	-	-	No
NC_011364.1	refseq	Plasmid	pMG1	65029	linear	16-DEC-2014	Enterococcus faecium plasmid pMG1, complete sequence	1352	Enterococcus faecium	Bacteria	Firmicutes	Bacilli	Lactobacillales	Enterococcaceae	Enterococcus	Enterococcus faecium	MOBP	repUS7	repUS7	No
NC_011378.1	refseq	Plasmid	pCCK1900	10226	circular	16-DEC-2014	Pasteurella multocida plasmid pCCK1900, complete sequence	747	Pasteurella multocida	Bacteria	Proteobacteria	Gammaproteobacteria	Pasteurellales	Pasteurellaceae	Pasteurella	Pasteurella multocida	MOBQ	IncQ1	IncQ1	No
NC_005013.1	refseq	Plasmid	pAMalpha1	9759	circular	16-DEC-2014	Enterococcus faecalis DS5 plasmid pAMalpha1, complete sequence	1351	Enterococcus faecalis	Bacteria	Firmicutes	Bacilli	Lactobacillales	Enterococcaceae	Enterococcus	Enterococcus faecalis	MOBV;MOBV	rep22;rep6	rep22;rep6	No
NC_002517.1	refseq	Plasmid	p21	20719	circular	16-DEC-2014	Staphylococcus aureus plasmid p21, complete sequence	1280	Staphylococcus aureus	Bacteria	Firmicutes	Bacilli	Bacillales	Staphylococcaceae	Staphylococcus	Staphylococcus aureus	-	rep16;rep5	rep16;rep5	No
NC_002120.1	refseq	Plasmid	pYVe227	69673	circular	16-DEC-2014	Yersinia enterocolitica W22703 plasmid pYVe227, complete sequence	913028	Yersinia enterocolitica W22703	Bacteria	Proteobacteria	Gammaproteobacteria	Enterobacterales	Yersiniaceae	Yersinia	Yersinia enterocolitica	-	IncFII(Y)	IncFII(Y)	No
NC_001431.1	refseq	Plasmid	pMBCP	2241	circular	16-DEC-2014	Ralstonia pickettii plasmid pMBCP, complete sequence	329	Ralstonia pickettii	Bacteria	Proteobacteria	Betaproteobacteria	Burkholderiales	Burkholderiaceae	Ralstonia	Ralstonia pickettii	-	-	-	No
NC_011405.1	refseq	Plasmid	pIGRK	2348	circular	16-DEC-2014	Klebsiella pneumoniae plasmid pIGRK, complete sequence	573	Klebsiella pneumoniae	Bacteria	Proteobacteria	Gammaproteobacteria	Enterobacterales	Enterobacteriaceae	Klebsiella	Klebsiella pneumoniae	-	Col(IRGK)	Col(IRGK)	No
NC_011406.1	refseq	Plasmid	pIGMS31	2520	circular	16-DEC-2014	Klebsiella pneumoniae plasmid pIGMS31, complete sequence	573	Klebsiella pneumoniae	Bacteria	Proteobacteria	Gammaproteobacteria	Enterobacterales	Enterobacteriaceae	Klebsiella	Klebsiella pneumoniae	MOBV	Col(IMGS31)	Col(IMGS31)	No
NC_011418.1	refseq	Plasmid	pEC278	4669	circular	16-DEC-2014	Escherichia coli plasmid pEC278, complete sequence	562	Escherichia coli	Bacteria	Proteobacteria	Gammaproteobacteria	Enterobacterales	Enterobacteriaceae	Escherichia	Escherichia coli	MOBP	-	-	No
NC_011497.1	refseq	Plasmid	pLP2111	2111	circular	16-DEC-2014	Lactobacillus plantarum plasmid pLP2111, complete sequence	1590	Lactobacillus plantarum	Bacteria	Firmicutes	Bacilli	Lactobacillales	Lactobacillaceae	Lactobacillus	Lactobacillus plantarum	-	-	-	No
NC_006977.1	refseq	Plasmid	pC221	4555	circular	16-DEC-2014	Staphylococcus aureus plasmid pC221, complete sequence	1280	Staphylococcus aureus	Bacteria	Firmicutes	Bacilli	Bacillales	Staphylococcaceae	Staphylococcus	Staphylococcus aureus	MOBP	rep7	rep7	No
NC_011521.1	refseq	Plasmid	pCmGFP	6062	circular	16-DEC-2014	Neisseria gonorrhoeae plasmid pCmGFP, complete sequence	485	Neisseria gonorrhoeae	Bacteria	Proteobacteria	Betaproteobacteria	Neisseriales	Neisseriaceae	Neisseria	Neisseria gonorrhoeae	-	-	-	No
NC_011605.1	refseq	Plasmid	pVGA	5713	circular	16-DEC-2014	Staphylococcus aureus plasmid pVGA, complete sequence	1280	Staphylococcus aureus	Bacteria	Firmicutes	Bacilli	Bacillales	Staphylococcaceae	Staphylococcus	Staphylococcus aureus	MOBP	rep7b	rep7b	No
NC_011610.1	refseq	Plasmid	pKL001	6068	circular	16-DEC-2014	Lactococcus lactis plasmid pKL001, complete sequence	1358	Lactococcus lactis	Bacteria	Firmicutes	Bacilli	Lactobacillales	Streptococcaceae	Lactococcus	Lactococcus lactis	-	-	-	No
NC_011617.1	refseq	Plasmid	pKP96	67850	circular	16-DEC-2014	Klebsiella pneumoniae plasmid pKP96, complete sequence	573	Klebsiella pneumoniae	Bacteria	Proteobacteria	Gammaproteobacteria	Enterobacterales	Enterobacteriaceae	Klebsiella	Klebsiella pneumoniae	MOBF	IncN	IncN	No
NC_011640.1	refseq	Plasmid	pKpn114	4211	circular	16-DEC-2014	Klebsiella pneumoniae plasmid pKpn114, complete sequence	573	Klebsiella pneumoniae	Bacteria	Proteobacteria	Gammaproteobacteria	Enterobacterales	Enterobacteriaceae	Klebsiella	Klebsiella pneumoniae	-	-	-	No
NC_011642.1	refseq	Plasmid	pMG2200	106527	circular	16-DEC-2014	Enterococcus faecalis plasmid pMG2200, complete sequence	1351	Enterococcus faecalis	Bacteria	Firmicutes	Bacilli	Lactobacillales	Enterococcaceae	Enterococcus	Enterococcus faecalis	MOBP	rep9	rep9	No
NC_011752.1	refseq	Plasmid	55989p	72482	circular	16-DEC-2014	Escherichia coli 55989 plasmid 55989p, complete sequence	585055	Escherichia coli 55989	Bacteria	Proteobacteria	Gammaproteobacteria	Enterobacterales	Enterobacteriaceae	Escherichia	Escherichia coli	-	IncFIB(AP001918);IncFII	IncFIB(AP001918)	No
NC_011754.1	refseq	Plasmid	pECOED	119594	circular	16-DEC-2014	Escherichia coli ED1a plasmid pECOED, complete sequence	585397	Escherichia coli ED1a	Bacteria	Proteobacteria	Gammaproteobacteria	Enterobacterales	Enterobacteriaceae	Escherichia	Escherichia coli	MOBP	Col156;IncB/O/K/Z	Col156;IncB/O/K/Z	No
NC_011799.1	refseq	Plasmid	p5217	5217	circular	16-DEC-2014	Escherichia coli plasmid p5217, complete sequence	562	Escherichia coli	Bacteria	Proteobacteria	Gammaproteobacteria	Enterobacterales	Enterobacteriaceae	Escherichia	Escherichia coli	MOBP	ColRNAI	-	No
NC_011812.1	refseq	Plasmid	pO26-L	72946	circular	16-DEC-2014	Escherichia coli plasmid pO26-L, complete sequence	562	Escherichia coli	Bacteria	Proteobacteria	Gammaproteobacteria	Enterobacterales	Enterobacteriaceae	Escherichia	Escherichia coli	MOBF	IncFII	IncFII	No
NC_011964.1	refseq	Plasmid	pAPEC-O103-ColBM	124705	linear	17-DEC-2014	Escherichia coli plasmid pAPEC-O103-ColBM, complete sequence	562	Escherichia coli	Bacteria	Proteobacteria	Gammaproteobacteria	Enterobacterales	Enterobacteriaceae	Escherichia	Escherichia coli	MOBF	IncFIB(AP001918);IncFIC(FII)	IncFIB(AP001918);IncFIC(FII)	No
NC_012006.1	refseq	Plasmid	pCHE-A	7560	circular	17-DEC-2014	Enterobacter cloacae plasmid pCHE-A, complete sequence	550	Enterobacter cloacae	Bacteria	Proteobacteria	Gammaproteobacteria	Enterobacterales	Enterobacteriaceae	Enterobacter	Enterobacter cloacae	MOBQ	IncQ1	-	No
NC_012031.1	refseq	Plasmid	pRS5	10153	circular	17-DEC-2014	Pediococcus pentosaceus plasmid pRS5, complete sequence	1255	Pediococcus pentosaceus	Bacteria	Firmicutes	Bacilli	Lactobacillales	Lactobacillaceae	Pediococcus	Pediococcus pentosaceus	-	-	-	No
NC_012208.1	refseq	Plasmid	pYe4449-1	4357	circular	17-DEC-2014	Yersinia enterocolitica plasmid pYe4449-1, complete sequence	630	Yersinia enterocolitica	Bacteria	Proteobacteria	Gammaproteobacteria	Enterobacterales	Yersiniaceae	Yersinia	Yersinia enterocolitica	MOBP	Col(MGD2);Col(Ye4449)	Col(Ye4449)	No
NC_012209.1	refseq	Plasmid	pYe4449-2	14662	circular	17-DEC-2014	Yersinia enterocolitica plasmid pYe4449-2, complete sequence	630	Yersinia enterocolitica	Bacteria	Proteobacteria	Gammaproteobacteria	Enterobacterales	Yersiniaceae	Yersinia	Yersinia enterocolitica	-	-	-	No
NC_012215.1	refseq	Plasmid	pB1005	4237	circular	17-DEC-2014	Pasteurella multocida plasmid pB1005, complete sequence	747	Pasteurella multocida	Bacteria	Proteobacteria	Gammaproteobacteria	Pasteurellales	Pasteurellaceae	Pasteurella	Pasteurella multocida	MOBP	-	-	No
NC_012216.1	refseq	Plasmid	pB1006	6033	circular	17-DEC-2014	Pasteurella multocida plasmid pB1006, complete sequence	747	Pasteurella multocida	Bacteria	Proteobacteria	Gammaproteobacteria	Pasteurellales	Pasteurellaceae	Pasteurella	Pasteurella multocida	MOBP	-	-	No
NC_012222.2	refseq	Plasmid	pSJ2-8	14442	circular	17-DEC-2014	Lactobacillus paracasei subsp. paracasei plasmid pSJ2-8, complete sequence	47714	Lactobacillus paracasei subsp. paracasei	Bacteria	Firmicutes	Bacilli	Lactobacillales	Lactobacillaceae	Lactobacillus	Lactobacillus paracasei	MOBP	-	-	No
NC_012487.1	refseq	Plasmid	pO26-Vir	168100	circular	17-DEC-2014	Escherichia coli plasmid pO26-Vir, complete sequence	562	Escherichia coli	Bacteria	Proteobacteria	Gammaproteobacteria	Enterobacterales	Enterobacteriaceae	Escherichia	Escherichia coli	MOBP;MOBP	IncB/O/K/Z;IncB/O/K/Z	IncB/O/K/Z;IncB/O/K/Z	No
NC_012547.1	refseq	Plasmid	pGO1	54000	circular	17-DEC-2014	Staphylococcus aureus plasmid pGO1, complete sequence	1280	Staphylococcus aureus	Bacteria	Firmicutes	Bacilli	Bacillales	Staphylococcaceae	Staphylococcus	Staphylococcus aureus	MOBP;MOBQ;MOBV	rep13;rep15;rep21;rep5;repUS12	rep15;rep21;rep5;repUS12	No
NC_012556.1	refseq	Plasmid	pEC-IMPQ	324503	circular	17-DEC-2014	Enterobacter cloacae plasmid pEC-IMPQ, complete sequence	550	Enterobacter cloacae	Bacteria	Proteobacteria	Gammaproteobacteria	Enterobacterales	Enterobacteriaceae	Enterobacter	Enterobacter cloacae	MOBH	IncHI2;IncHI2A;RepA	IncHI2;IncHI2A	No
NC_012625.1	refseq	Plasmid	pSW4	7493	circular	17-DEC-2014	Chlamydia trachomatis plasmid pSW4, complete sequence	813	Chlamydia trachomatis	Bacteria	Chlamydiae	Chlamydiia	Chlamydiales	Chlamydiaceae	Chlamydia	Chlamydia trachomatis	-	-	-	No
NC_012626.1	refseq	Plasmid	pSW5	7471	circular	17-DEC-2014	Chlamydia trachomatis plasmid pSW5, complete sequence	813	Chlamydia trachomatis	Bacteria	Chlamydiae	Chlamydiia	Chlamydiales	Chlamydiaceae	Chlamydia	Chlamydia trachomatis	-	-	-	No
NC_012627.1	refseq	Plasmid	pCTB	7502	circular	17-DEC-2014	Chlamydia trachomatis plasmid pCTB, complete sequence	813	Chlamydia trachomatis	Bacteria	Chlamydiae	Chlamydiia	Chlamydiales	Chlamydiaceae	Chlamydia	Chlamydia trachomatis	-	-	-	No
NC_012628.1	refseq	Plasmid	pLFE1	4031	circular	17-DEC-2014	Lactobacillus plantarum plasmid pLFE1, complete sequence	1590	Lactobacillus plantarum	Bacteria	Firmicutes	Bacilli	Lactobacillales	Lactobacillaceae	Lactobacillus	Lactobacillus plantarum	-	-	-	No
NC_012630.1	refseq	Plasmid	pSW2	7169	circular	17-DEC-2014	Chlamydia trachomatis plasmid pSW2, complete sequence	813	Chlamydia trachomatis	Bacteria	Chlamydiae	Chlamydiia	Chlamydiales	Chlamydiaceae	Chlamydia	Chlamydia trachomatis	-	-	-	No
NC_012631.1	refseq	Plasmid	pSW3	7502	circular	17-DEC-2014	Chlamydia trachomatis plasmid pSW3, complete sequence	813	Chlamydia trachomatis	Bacteria	Chlamydiae	Chlamydiia	Chlamydiales	Chlamydiaceae	Chlamydia	Chlamydia trachomatis	-	-	-	No
NC_012661.1	refseq	Plasmid	pHN61	6320	circular	17-DEC-2014	Haemophilus parasuis plasmid pHN61, complete sequence	738	[Haemophilus] parasuis	Bacteria	Proteobacteria	Gammaproteobacteria	Pasteurellales	Pasteurellaceae	Haemophilus	[Haemophilus] parasuis	MOBP	-	-	No
NC_012690.1	refseq	Plasmid	peH4H	148105	circular	17-DEC-2014	Escherichia coli plasmid peH4H, complete sequence	562	Escherichia coli	Bacteria	Proteobacteria	Gammaproteobacteria	Enterobacterales	Enterobacteriaceae	Escherichia	Escherichia coli	MOBH	IncA/C2	IncA/C2	No
NC_012692.1	refseq	Plasmid	pAR060302	166530	circular	17-DEC-2014	Escherichia coli plasmid pAR060302, complete sequence	562	Escherichia coli	Bacteria	Proteobacteria	Gammaproteobacteria	Enterobacterales	Enterobacteriaceae	Escherichia	Escherichia coli	MOBH	IncA/C2	IncA/C2	No
NC_012882.1	refseq	Plasmid	pColE8	6751	circular	17-DEC-2014	Escherichia coli plasmid pColE8, complete sequence	562	Escherichia coli	Bacteria	Proteobacteria	Gammaproteobacteria	Enterobacterales	Enterobacteriaceae	Escherichia	Escherichia coli	MOBQ	Col156	Col156	No
NC_012885.1	refseq	Plasmid	pRA1	143963	circular	17-DEC-2014	Aeromonas hydrophila plasmid pRA1, complete sequence	644	Aeromonas hydrophila	Bacteria	Proteobacteria	Gammaproteobacteria	Aeromonadales	Aeromonadaceae	Aeromonas	Aeromonas hydrophila	MOBH	IncA/C	IncA/C	No
NC_003526.1	refseq	Plasmid	pMLU1	2331	circular	17-DEC-2014	Micrococcus luteus NCIMB 13267 plasmid pMLU1, complete sequence	1270	Micrococcus luteus	Bacteria	Actinobacteria	Actinobacteria	Micrococcales	Micrococcaceae	Micrococcus	Micrococcus luteus	-	-	-	No
NC_006877.1	refseq	Plasmid	pMAC	9540	circular	17-DEC-2014	Acinetobacter baumannii 19606 plasmid pMAC, complete sequence	470	Acinetobacter baumannii	Bacteria	Proteobacteria	Gammaproteobacteria	Pseudomonadales	Moraxellaceae	Acinetobacter	Acinetobacter baumannii	MOBQ	-	-	No
NC_005566.1	refseq	Plasmid	pSK639	8013	circular	17-DEC-2014	Staphylococcus epidermidis SK398 plasmid pSK639, complete sequence	1282	Staphylococcus epidermidis	Bacteria	Firmicutes	Bacilli	Bacillales	Staphylococcaceae	Staphylococcus	Staphylococcus epidermidis	MOBP	rep5	rep5	No
NC_006827.2	refseq	Plasmid	pCF10	67673	circular	17-DEC-2014	Enterococcus faecalis plasmid pCF10, complete sequence	1351	Enterococcus faecalis	Bacteria	Firmicutes	Bacilli	Lactobacillales	Enterococcaceae	Enterococcus	Enterococcus faecalis	MOBP	rep9	rep9	No
NC_005792.1	refseq	Plasmid	pTT8	9328	circular	17-DEC-2014	Thermus thermophilus HB8 plasmid pTT8, complete sequence	300852	Thermus thermophilus HB8	Bacteria	Deinococcus-Thermus	Deinococci	Thermales	Thermaceae	Thermus	Thermus thermophilus	-	-	-	No
NC_002518.1	refseq	Plasmid	pPP81	2534	circular	17-DEC-2014	Pseudomonas putida P8 plasmid pPP81, complete sequence	303	Pseudomonas putida	Bacteria	Proteobacteria	Gammaproteobacteria	Pseudomonadales	Pseudomonadaceae	Pseudomonas	Pseudomonas putida	-	-	-	No
NC_010286.1	refseq	Plasmid	pUCH-1	7500	circular	17-DEC-2014	Chlamydia trachomatis plasmid pUCH-1, complete sequence	813	Chlamydia trachomatis	Bacteria	Chlamydiae	Chlamydiia	Chlamydiales	Chlamydiaceae	Chlamydia	Chlamydia trachomatis	-	-	-	No
NC_010283.1	refseq	Plasmid	pFR55	55712	circular	17-DEC-2014	Bacillus thuringiensis plasmid pFR55, complete sequence	1428	Bacillus thuringiensis	Bacteria	Firmicutes	Bacilli	Bacillales	Bacillaceae	Bacillus	Bacillus thuringiensis	MOBP	-	-	No
NC_010279.1	refseq	Plasmid	pV030-8	39041	circular	17-DEC-2014	Staphylococcus aureus plasmid pV030-8, complete sequence	1280	Staphylococcus aureus	Bacteria	Firmicutes	Bacilli	Bacillales	Staphylococcaceae	Staphylococcus	Staphylococcus aureus	-	rep23	rep23	No
NC_010284.1	refseq	Plasmid	pKH17	4441	circular	17-DEC-2014	Staphylococcus aureus plasmid pKH17, complete sequence	1280	Staphylococcus aureus	Bacteria	Firmicutes	Bacilli	Bacillales	Staphylococcaceae	Staphylococcus	Staphylococcus aureus	MOBV	rep7	rep7	No
NC_010722.1	refseq	Plasmid	pMM1	2140	circular	17-DEC-2014	Pseudomonas aeruginosa plasmid pMM1, complete sequence	287	Pseudomonas aeruginosa	Bacteria	Proteobacteria	Gammaproteobacteria	Pseudomonadales	Pseudomonadaceae	Pseudomonas	Pseudomonas aeruginosa	-	-	-	No
NC_007926.1	refseq	Plasmid	NAH7	82232	circular	17-DEC-2014	Pseudomonas putida plasmid NAH7, complete sequence	303	Pseudomonas putida	Bacteria	Proteobacteria	Gammaproteobacteria	Pseudomonadales	Pseudomonadaceae	Pseudomonas	Pseudomonas putida	MOBF	-	-	No
NC_012944.1	refseq	Plasmid	pVir68	138362	circular	17-DEC-2014	Escherichia coli Vir68 plasmid pVir68, complete sequence	563770	Escherichia coli Vir68	Bacteria	Proteobacteria	Gammaproteobacteria	Enterobacterales	Enterobacteriaceae	Escherichia	Escherichia coli	MOBF	IncFIA;IncFIB(AP001918);IncFIC(FII)	IncFIA;IncFIB(AP001918);IncFIC(FII)	No
NC_013175.1	refseq	Plasmid	pEC14_114	114222	circular	17-DEC-2014	Escherichia coli plasmid pEC14_114, complete sequence	562	Escherichia coli	Bacteria	Proteobacteria	Gammaproteobacteria	Enterobacterales	Enterobacteriaceae	Escherichia	Escherichia coli	MOBF	Col156;IncFIB(AP001918);IncFII(29)	Col156;IncFIB(AP001918);IncFII(29)	No
NC_002192.1	refseq	Plasmid	pWV01	2178	linear	17-DEC-2014	Lactococcus lactis plasmid pWV01, complete sequence	1358	Lactococcus lactis	Bacteria	Firmicutes	Bacilli	Lactobacillales	Streptococcaceae	Lactococcus	Lactococcus lactis	-	-	-	No
NC_002610.1	refseq	Plasmid	pKlebB-k17/80	5258	circular	17-DEC-2014	Klebsiella pneumoniae plasmid pKlebB-k17/80, complete sequence	573	Klebsiella pneumoniae	Bacteria	Proteobacteria	Gammaproteobacteria	Enterobacterales	Enterobacteriaceae	Klebsiella	Klebsiella pneumoniae	-	ColRNAI	-	No
NC_004846.1	refseq	Plasmid	pF3031	32433	circular	17-DEC-2014	Haemophilus influenzae biotype aegyptius plasmid pF3031, complete sequence	725	Haemophilus influenzae biotype aegyptius	Bacteria	Proteobacteria	Gammaproteobacteria	Pasteurellales	Pasteurellaceae	Haemophilus	Haemophilus influenzae	MOBP	-	-	No
NC_004968.1	refseq	Plasmid	pER371	2672	circular	17-DEC-2014	Streptococcus thermophilus ST371 plasmid pER371, complete sequence	1308	Streptococcus thermophilus	Bacteria	Firmicutes	Bacilli	Lactobacillales	Streptococcaceae	Streptococcus	Streptococcus thermophilus	-	-	-	No
NC_006881.1	refseq	Plasmid	pColK-K235	8318	circular	17-DEC-2014	Escherichia coli plasmid pColK-K235, complete sequence	562	Escherichia coli	Bacteria	Proteobacteria	Gammaproteobacteria	Enterobacterales	Enterobacteriaceae	Escherichia	Escherichia coli	MOBP	ColRNAI	-	No
NC_008443.1	refseq	Plasmid	Ip21	8303	circular	17-DEC-2014	Borrelia burgdorferi strain Ip21 plasmid, complete sequence	139	Borreliella burgdorferi	Bacteria	Spirochaetes	Spirochaetia	Spirochaetales	Borreliaceae	Borreliella	Borreliella burgdorferi	-	-	-	No
NC_008612.1	refseq	Plasmid	pP99-018	150157	circular	17-DEC-2014	Photobacterium damselae subsp. piscicida plasmid pP99-018, complete sequence	38294	Photobacterium damselae subsp. piscicida	Bacteria	Proteobacteria	Gammaproteobacteria	Vibrionales	Vibrionaceae	Photobacterium	Photobacterium damselae	MOBH	IncA/C2	IncA/C2	No
NC_011641.1	refseq	Plasmid	pCTXM360	68018	circular	17-DEC-2014	Klebsiella pneumoniae plasmid pCTXM360, complete sequence	573	Klebsiella pneumoniae	Bacteria	Proteobacteria	Gammaproteobacteria	Enterobacterales	Enterobacteriaceae	Klebsiella	Klebsiella pneumoniae	MOBP	IncL/M	IncL/M	No
NC_011796.1	refseq	Plasmid	pBMB7635	7635	circular	17-DEC-2014	Bacillus thuringiensis serovar kurstaki str. YBT-1520 plasmid pBMB7635, complete sequence	570416	Bacillus thuringiensis serovar kurstaki str. YBT-1520	Bacteria	Firmicutes	Bacilli	Bacillales	Bacillaceae	Bacillus	Bacillus thuringiensis	MOBV	-	-	No
NC_012886.1	refseq	Plasmid	pRAx	52637	circular	17-DEC-2014	Escherichia coli plasmid pRAx, complete sequence	562	Escherichia coli	Bacteria	Proteobacteria	Gammaproteobacteria	Enterobacterales	Enterobacteriaceae	Escherichia	Escherichia coli	-	IncA/C	IncA/C	No
NC_002129.1	refseq	Plasmid	pC221	4557	circular	17-DEC-2014	Staphylococcus aureus plasmid pC221, complete sequence	1280	Staphylococcus aureus	Bacteria	Firmicutes	Bacilli	Bacillales	Staphylococcaceae	Staphylococcus	Staphylococcus aureus	MOBP	rep7	rep7	No
NC_002111.1	refseq	Plasmid	pCFC1	3966	circular	17-DEC-2014	Riemerella anatipestifer 10 plasmid pCFC1, complete sequence	34085	Riemerella anatipestifer	Bacteria	Bacteroidetes	Flavobacteriia	Flavobacteriales	Flavobacteriaceae	Riemerella	Riemerella anatipestifer	-	-	-	No
NC_007207.1	refseq	Plasmid	pFMBL1	4661	circular	17-DEC-2014	Leuconostoc mesenteroides plasmid pFMBL1, complete sequence	1245	Leuconostoc mesenteroides	Bacteria	Firmicutes	Bacilli	Lactobacillales	Leuconostocaceae	Leuconostoc	Leuconostoc mesenteroides	-	-	-	No
NC_007209.1	refseq	Plasmid	pWBG738	2473	circular	17-DEC-2014	Staphylococcus aureus plasmid pWBG738, complete sequence	1280	Staphylococcus aureus	Bacteria	Firmicutes	Bacilli	Bacillales	Staphylococcaceae	Staphylococcus	Staphylococcus aureus	-	rep10	rep10	No
NC_004940.1	refseq	Plasmid	pEA1.7	1711	circular	17-DEC-2014	Erwinia amylovora IH3-1 plasmid pEA1.7, complete sequence	552	Erwinia amylovora	Bacteria	Proteobacteria	Gammaproteobacteria	Enterobacterales	Erwiniaceae	Erwinia	Erwinia amylovora	-	-	-	No
NC_004747.1	refseq	Plasmid	pND103	3531	circular	17-DEC-2014	Streptococcus thermophilus ST2-1 plasmid pND103, complete sequence	1308	Streptococcus thermophilus	Bacteria	Firmicutes	Bacilli	Lactobacillales	Streptococcaceae	Streptococcus	Streptococcus thermophilus	-	-	-	No
NC_005323.1	refseq	Plasmid	pSMQ173b	4449	circular	17-DEC-2014	Streptococcus thermophilus SMQ-173 plasmid pSMQ173b, complete sequence	1308	Streptococcus thermophilus	Bacteria	Firmicutes	Bacilli	Lactobacillales	Streptococcaceae	Streptococcus	Streptococcus thermophilus	MOBT	-	-	No
NC_005248.1	refseq	Plasmid	pIGAL1	8145	circular	17-DEC-2014	Escherichia coli plasmid pIGAL1, complete sequence	562	Escherichia coli	Bacteria	Proteobacteria	Gammaproteobacteria	Enterobacterales	Enterobacteriaceae	Escherichia	Escherichia coli	-	-	-	Yes
NC_009841.1	refseq	Plasmid	pBMB67	67159	circular	17-DEC-2014	Bacillus thuringiensis plasmid pBMB67, complete sequence	1428	Bacillus thuringiensis	Bacteria	Firmicutes	Bacilli	Bacillales	Bacillaceae	Bacillus	Bacillus thuringiensis	MOBP	rep12	rep12	No
NC_004768.1	refseq	Plasmid	pNAC3	10224	circular	17-DEC-2014	Bifidobacterium longum RW041 plasmid pNAC3, complete sequence	216816	Bifidobacterium longum	Bacteria	Actinobacteria	Actinobacteria	Bifidobacteriales	Bifidobacteriaceae	Bifidobacterium	Bifidobacterium longum	MOBF	-	-	No
NC_004978.1	refseq	Plasmid	pKJ50	4960	circular	17-DEC-2014	Bifidobacterium longum KJ plasmid pKJ50, complete sequence	216816	Bifidobacterium longum	Bacteria	Actinobacteria	Actinobacteria	Bifidobacteriales	Bifidobacteriaceae	Bifidobacterium	Bifidobacterium longum	-	-	-	No
NC_010428.1	refseq	Plasmid	pKH14	3124	circular	17-DEC-2014	Staphylococcus aureus plasmid pKH14, complete sequence	1280	Staphylococcus aureus	Bacteria	Firmicutes	Bacilli	Bacillales	Staphylococcaceae	Staphylococcus	Staphylococcus aureus	-	repUS13	repUS13	No
NC_010419.1	refseq	Plasmid	pTZ2162	35380	circular	17-DEC-2014	Staphylococcus aureus plasmid pTZ2162, complete sequence	1280	Staphylococcus aureus	Bacteria	Firmicutes	Bacilli	Bacillales	Staphylococcaceae	Staphylococcus	Staphylococcus aureus	-	rep16;rep5	rep16;rep5	No
NC_010423.2	refseq	Plasmid	pRW35	4968	circular	17-DEC-2014	Streptococcus pyogenes isolate 9116-03 plasmid pRW35, complete sequence	1314	Streptococcus pyogenes	Bacteria	Firmicutes	Bacilli	Lactobacillales	Streptococcaceae	Streptococcus	Streptococcus pyogenes	MOBV	-	-	No
NC_010796.1	refseq	Plasmid	pRK10	4241	circular	17-DEC-2014	Serratia marcescens plasmid pRK10, complete sequence	615	Serratia marcescens	Bacteria	Proteobacteria	Gammaproteobacteria	Enterobacterales	Yersiniaceae	Serratia	Serratia marcescens	MOBP	-	-	No
NC_010880.1	refseq	Plasmid	pEF1	21344	circular	17-DEC-2014	Enterococcus faecium plasmid pEF1, complete sequence	1352	Enterococcus faecium	Bacteria	Firmicutes	Bacilli	Lactobacillales	Enterococcaceae	Enterococcus	Enterococcus faecium	-	rep2	rep2	No
NC_010881.1	refseq	Plasmid	pSJ5.2	5161	circular	17-DEC-2014	Neisseria gonorrhoeae plasmid pSJ5.2, complete sequence	485	Neisseria gonorrhoeae	Bacteria	Proteobacteria	Betaproteobacteria	Neisseriales	Neisseriaceae	Neisseria	Neisseria gonorrhoeae	-	-	-	No
NC_010883.1	refseq	Plasmid	pIGMS5	6750	circular	17-DEC-2014	Escherichia coli plasmid pIGMS5, complete sequence	562	Escherichia coli	Bacteria	Proteobacteria	Gammaproteobacteria	Enterobacterales	Enterobacteriaceae	Escherichia	Escherichia coli	MOBQ	Col156	-	No
NC_010901.1	refseq	Plasmid	pNP40	64980	circular	17-DEC-2014	Lactococcus lactis plasmid pNP40, complete sequence	1358	Lactococcus lactis	Bacteria	Firmicutes	Bacilli	Lactobacillales	Streptococcaceae	Lactococcus	Lactococcus lactis	MOBP	-	-	No
NC_010904.1	refseq	Plasmid	pColG	4715	circular	17-DEC-2014	Escherichia coli plasmid pColG, complete sequence	562	Escherichia coli	Bacteria	Proteobacteria	Gammaproteobacteria	Enterobacterales	Enterobacteriaceae	Escherichia	Escherichia coli	-	ColRNAI	-	No
NC_011383.1	refseq	Plasmid	9	70655	circular	17-DEC-2014	Klebsiella pneumoniae plasmid 9, complete sequence	573	Klebsiella pneumoniae	Bacteria	Proteobacteria	Gammaproteobacteria	Enterobacterales	Enterobacteriaceae	Klebsiella	Klebsiella pneumoniae	MOBF	IncN	IncN	No
NC_011385.1	refseq	Plasmid	12	75617	circular	17-DEC-2014	Klebsiella pneumoniae plasmid 12, complete sequence	573	Klebsiella pneumoniae	Bacteria	Proteobacteria	Gammaproteobacteria	Enterobacterales	Enterobacteriaceae	Klebsiella	Klebsiella pneumoniae	MOBF	IncN	IncN	No
NC_002630.1	refseq	Plasmid	pAM373	36804	circular	17-DEC-2014	Enterococcus faecalis plasmid pAM373, complete sequence	1351	Enterococcus faecalis	Bacteria	Firmicutes	Bacilli	Lactobacillales	Enterococcaceae	Enterococcus	Enterococcus faecalis	MOBC	rep8	rep8	No
NC_013120.1	refseq	Plasmid	pEK204	93732	circular	17-DEC-2014	Escherichia coli plasmid pEK204, complete sequence	562	Escherichia coli	Bacteria	Proteobacteria	Gammaproteobacteria	Enterobacterales	Enterobacteriaceae	Escherichia	Escherichia coli	MOBP	IncI1	IncI1	No
NC_013122.1	refseq	Plasmid	pEK499	117536	circular	17-DEC-2014	Escherichia coli plasmid pEK499, complete sequence	562	Escherichia coli	Bacteria	Proteobacteria	Gammaproteobacteria	Enterobacterales	Enterobacteriaceae	Escherichia	Escherichia coli	-	IncFIA;IncFII	IncFIA;IncFII	No
NC_013176.1	refseq	Plasmid	pW2	76494	circular	17-DEC-2014	Pseudomonas putida plasmid pW2, complete sequence	303	Pseudomonas putida	Bacteria	Proteobacteria	Gammaproteobacteria	Pseudomonadales	Pseudomonadaceae	Pseudomonas	Pseudomonas putida	MOBP	-	-	No
NC_013277.1	refseq	Plasmid	pMMA2	10679	circular	17-DEC-2014	Acinetobacter baumannii plasmid pMMA2, complete sequence	470	Acinetobacter baumannii	Bacteria	Proteobacteria	Gammaproteobacteria	Pseudomonadales	Moraxellaceae	Acinetobacter	Acinetobacter baumannii	-	-	-	No
NC_013503.1	refseq	Plasmid	pMAS2027	42644	circular	17-DEC-2014	Escherichia coli plasmid pMAS2027, complete sequence	562	Escherichia coli	Bacteria	Proteobacteria	Gammaproteobacteria	Enterobacterales	Enterobacteriaceae	Escherichia	Escherichia coli	MOBP	IncX1	IncX1	No
NC_013507.1	refseq	Plasmid	pEntH10407	67094	circular	17-DEC-2014	Escherichia coli ETEC H10407 plasmid pEntH10407, complete sequence	316401	Escherichia coli ETEC H10407	Bacteria	Proteobacteria	Gammaproteobacteria	Enterobacterales	Enterobacteriaceae	Escherichia	Escherichia coli	MOBF	IncFII(29)	IncFII(29)	No
NC_013533.1	refseq	Plasmid	pBEE99	80600	circular	17-DEC-2014	Enterococcus faecalis plasmid pBEE99, complete sequence	1351	Enterococcus faecalis	Bacteria	Firmicutes	Bacilli	Lactobacillales	Enterococcaceae	Enterococcus	Enterococcus faecalis	MOBP	rep9	rep9	No
NC_013541.1	refseq	Plasmid	pLP2140	2140	circular	17-DEC-2014	Lactobacillus plantarum plasmid pLP2140, complete sequence	1590	Lactobacillus plantarum	Bacteria	Firmicutes	Bacilli	Lactobacillales	Lactobacillaceae	Lactobacillus	Lactobacillus plantarum	-	-	-	No
NC_013542.1	refseq	Plasmid	pKF3-70	70057	circular	17-DEC-2014	Klebsiella pneumoniae plasmid pKF3-70, complete sequence	573	Klebsiella pneumoniae	Bacteria	Proteobacteria	Gammaproteobacteria	Enterobacterales	Enterobacteriaceae	Klebsiella	Klebsiella pneumoniae	MOBF	IncFII	IncFII	No
NC_013543.1	refseq	Plasmid	pCD01	19882	circular	17-DEC-2014	Lactobacillus paracasei subsp. paracasei plasmid pCD01, complete sequence	47714	Lactobacillus paracasei subsp. paracasei	Bacteria	Firmicutes	Bacilli	Lactobacillales	Lactobacillaceae	Lactobacillus	Lactobacillus paracasei	-	-	-	No
NC_013544.1	refseq	Plasmid	pCD02	8554	circular	17-DEC-2014	Lactobacillus paracasei subsp. paracasei plasmid pCD02, complete sequence	47714	Lactobacillus paracasei subsp. paracasei	Bacteria	Firmicutes	Bacilli	Lactobacillales	Lactobacillaceae	Lactobacillus	Lactobacillus paracasei	-	-	-	No
NC_013545.1	refseq	Plasmid	pSmeSM11a	144170	circular	17-DEC-2014	Sinorhizobium meliloti plasmid pSmeSM11a, complete sequence	382	Sinorhizobium meliloti	Bacteria	Proteobacteria	Alphaproteobacteria	Rhizobiales	Rhizobiaceae	Sinorhizobium	Sinorhizobium meliloti	MOBQ	-	-	No
NC_013549.1	refseq	Plasmid	pleu-BTg	6521	circular	17-DEC-2014	Buchnera aphidicola plasmid pleu-BTg, complete sequence	9	Buchnera aphidicola	Bacteria	Proteobacteria	Gammaproteobacteria	Enterobacterales	Erwiniaceae	Buchnera	Buchnera aphidicola	-	-	-	No
NC_013550.1	refseq	Plasmid	pBORa53	17334	circular	17-DEC-2014	Staphylococcus aureus plasmid pBORa53, complete sequence	1280	Staphylococcus aureus	Bacteria	Firmicutes	Bacilli	Bacillales	Staphylococcaceae	Staphylococcus	Staphylococcus aureus	-	rep16;rep19	rep16;rep19	No
NC_013589.1	refseq	Plasmid	pColE1-H22	5159	circular	17-DEC-2014	Escherichia coli plasmid pColE1-H22, complete sequence	562	Escherichia coli	Bacteria	Proteobacteria	Gammaproteobacteria	Enterobacterales	Enterobacteriaceae	Escherichia	Escherichia coli	-	ColRNAI	-	No
NC_013652.1	refseq	Plasmid	pPM18	2330	circular	17-DEC-2014	Escherichia coli plasmid pPM18, complete sequence	562	Escherichia coli	Bacteria	Proteobacteria	Gammaproteobacteria	Enterobacterales	Enterobacteriaceae	Escherichia	Escherichia coli	-	Col(MP18)	Col(MP18)	No
NC_013653.1	refseq	Plasmid	pPR9	41715	circular	17-DEC-2014	Staphylococcus aureus plasmid pPR9, complete sequence	1280	Staphylococcus aureus	Bacteria	Firmicutes	Bacilli	Bacillales	Staphylococcaceae	Staphylococcus	Staphylococcus aureus	MOBQ	rep23	rep23	No
NC_013728.1	refseq	Plasmid	pO26-CRL	111481	circular	17-DEC-2014	Escherichia coli O26:H- plasmid pO26-CRL, complete sequence	376724	Escherichia coli O26:H-	Bacteria	Proteobacteria	Gammaproteobacteria	Enterobacterales	Enterobacteriaceae	Escherichia	Escherichia coli	MOBP	IncB/O/K/Z;IncFIB(AP001918);IncQ1	IncB/O/K/Z;IncFIB(AP001918);IncQ1	No
NC_013780.1	refseq	Plasmid	pAH3680	3680	circular	17-DEC-2014	Aeromonas hydrophila plasmid pAH3680, complete sequence	644	Aeromonas hydrophila	Bacteria	Proteobacteria	Gammaproteobacteria	Aeromonadales	Aeromonadaceae	Aeromonas	Aeromonas hydrophila	-	-	-	No
NC_013782.1	refseq	Plasmid	pEC14-9	3071	circular	17-DEC-2014	Escherichia coli plasmid pEC14-9, complete sequence	562	Escherichia coli	Bacteria	Proteobacteria	Gammaproteobacteria	Enterobacterales	Enterobacteriaceae	Escherichia	Escherichia coli	-	-	-	No
NC_013783.1	refseq	Plasmid	pAR141	1594	circular	17-DEC-2014	Lactococcus lactis subsp. lactis plasmid pAR141, complete sequence	1360	Lactococcus lactis subsp. lactis	Bacteria	Firmicutes	Bacilli	Lactobacillales	Streptococcaceae	Lactococcus	Lactococcus lactis	-	-	-	No
NC_013789.1	refseq	Plasmid	pXY3	2968	circular	17-DEC-2014	Lactobacillus plantarum plasmid pXY3, complete sequence	1590	Lactobacillus plantarum	Bacteria	Firmicutes	Bacilli	Lactobacillales	Lactobacillaceae	Lactobacillus	Lactobacillus plantarum	-	-	-	No
NC_013950.1	refseq	Plasmid	pKF3-94	94219	circular	17-DEC-2014	Klebsiella pneumoniae plasmid pKF3-94, complete sequence	573	Klebsiella pneumoniae	Bacteria	Proteobacteria	Gammaproteobacteria	Enterobacterales	Enterobacteriaceae	Klebsiella	Klebsiella pneumoniae	MOBF	IncFII(K)	IncFII(K)	No
NC_013969.1	refseq	Plasmid	pDLK3	1365	circular	17-DEC-2014	Staphylococcus aureus plasmid pDLK3, complete sequence	1280	Staphylococcus aureus	Bacteria	Firmicutes	Bacilli	Bacillales	Staphylococcaceae	Staphylococcus	Staphylococcus aureus	-	repUS19	repUS19	No
NC_014016.1	refseq	Plasmid	pKpQIL	113637	circular	17-DEC-2014	Klebsiella pneumoniae plasmid pKpQIL, complete sequence	573	Klebsiella pneumoniae	Bacteria	Proteobacteria	Gammaproteobacteria	Enterobacterales	Enterobacteriaceae	Klebsiella	Klebsiella pneumoniae	MOBF	IncFIB(pQil);IncFII(K)	IncFIB(pQil);IncFII(K)	No
NC_014105.1	refseq	Plasmid	pEP5289	42004	circular	17-DEC-2014	Neisseria gonorrhoeae plasmid pEP5289, complete sequence	485	Neisseria gonorrhoeae	Bacteria	Proteobacteria	Betaproteobacteria	Neisseriales	Neisseriaceae	Neisseria	Neisseria gonorrhoeae	MOBP	-	-	No
NC_014111.1	refseq	Plasmid	pXF-RIV11	25105	circular	17-DEC-2014	Xylella fastidiosa plasmid pXF-RIV11, complete sequence	2371	Xylella fastidiosa	Bacteria	Proteobacteria	Gammaproteobacteria	Xanthomonadales	Xanthomonadaceae	Xylella	Xylella fastidiosa	MOBP	-	-	No
NC_014113.1	refseq	Plasmid	pXF-RIV19	24372	circular	17-DEC-2014	Xylella fastidiosa plasmid pXF-RIV19, complete sequence	2371	Xylella fastidiosa	Bacteria	Proteobacteria	Gammaproteobacteria	Xanthomonadales	Xanthomonadaceae	Xylella	Xylella fastidiosa	MOBP	-	-	No
NC_014124.1	refseq	Plasmid	pDK1	128921	circular	17-DEC-2014	Pseudomonas putida plasmid pDK1, complete sequence	303	Pseudomonas putida	Bacteria	Proteobacteria	Gammaproteobacteria	Pseudomonadales	Pseudomonadaceae	Pseudomonas	Pseudomonas putida	MOBH	-	-	No
NC_014156.1	refseq	Plasmid	pKKS627	6242	circular	17-DEC-2014	Staphylococcus aureus subsp. aureus ST398 plasmid pKKS627, complete sequence	523796	Staphylococcus aureus subsp. aureus ST398	Bacteria	Firmicutes	Bacilli	Bacillales	Staphylococcaceae	Staphylococcus	Staphylococcus aureus	MOBV	rep22	rep22	No
NC_014208.1	refseq	Plasmid	pKOX105	54641	circular	17-DEC-2014	Klebsiella oxytoca KOX105 plasmid pKOX105, complete sequence	795470	Klebsiella oxytoca KOX105	Bacteria	Proteobacteria	Gammaproteobacteria	Enterobacterales	Enterobacteriaceae	Klebsiella	Klebsiella oxytoca	MOBF	IncN	IncN	No
NC_014234.1	refseq	Plasmid	p746	74575	circular	17-DEC-2014	Escherichia coli ETEC 1392/75 plasmid p746, complete sequence	762608	Escherichia coli ETEC 1392/75	Bacteria	Proteobacteria	Gammaproteobacteria	Enterobacterales	Enterobacteriaceae	Escherichia	Escherichia coli	MOBP	IncI1	IncI1	No
NC_014312.1	refseq	Plasmid	pKP048	151188	circular	17-DEC-2014	Klebsiella pneumoniae plasmid pKP048, complete sequence	573	Klebsiella pneumoniae	Bacteria	Proteobacteria	Gammaproteobacteria	Enterobacterales	Enterobacteriaceae	Klebsiella	Klebsiella pneumoniae	MOBF	IncFII(K);IncR	IncFII(K);IncR	No
NC_014356.1	refseq	Plasmid	IncQ-type pQ7	9042	circular	17-DEC-2014	Escherichia coli plasmid IncQ-type pQ7, complete sequence	562	Escherichia coli	Bacteria	Proteobacteria	Gammaproteobacteria	Enterobacterales	Enterobacteriaceae	Escherichia	Escherichia coli	MOBP	IncQ2	IncQ2	No
NC_014367.1	refseq	Plasmid	pPS1	2721	circular	17-DEC-2014	Pediococcus pentosaceus plasmid pPS1, complete sequence	1255	Pediococcus pentosaceus	Bacteria	Firmicutes	Bacilli	Lactobacillales	Lactobacillaceae	Pediococcus	Pediococcus pentosaceus	-	-	-	No
NC_014368.1	refseq	Plasmid	pNL194	79307	circular	17-DEC-2014	Klebsiella pneumoniae plasmid pNL194, complete sequence	573	Klebsiella pneumoniae	Bacteria	Proteobacteria	Gammaproteobacteria	Enterobacterales	Enterobacteriaceae	Klebsiella	Klebsiella pneumoniae	MOBF	IncN	IncN	No
NC_014382.1	refseq	Plasmid	pEC_B24	73801	circular	17-DEC-2014	Escherichia coli plasmid pEC_B24, complete sequence	562	Escherichia coli	Bacteria	Proteobacteria	Gammaproteobacteria	Enterobacterales	Enterobacteriaceae	Escherichia	Escherichia coli	MOBF	IncFII	IncFII	No
NC_014383.1	refseq	Plasmid	pEC_Bactec	92970	circular	17-DEC-2014	Escherichia coli plasmid pEC_Bactec, complete sequence	562	Escherichia coli	Bacteria	Proteobacteria	Gammaproteobacteria	Enterobacterales	Enterobacteriaceae	Escherichia	Escherichia coli	MOBP	IncI1	IncI1	No
NC_014385.1	refseq	Plasmid	pEC_L46	144871	circular	17-DEC-2014	Escherichia coli plasmid pEC_L46, complete sequence	562	Escherichia coli	Bacteria	Proteobacteria	Gammaproteobacteria	Enterobacterales	Enterobacteriaceae	Escherichia	Escherichia coli	MOBF	IncFIA;IncFII;IncN	IncFIA;IncFII;IncN	No
NC_014475.1	refseq	Plasmid	pWZ1668	48365	circular	17-DEC-2014	Enterococcus faecalis plasmid pWZ1668, complete sequence	1351	Enterococcus faecalis	Bacteria	Firmicutes	Bacilli	Lactobacillales	Enterococcaceae	Enterococcus	Enterococcus faecalis	MOBQ	rep1	-	No
NC_014477.1	refseq	Plasmid	pCT	93629	circular	17-DEC-2014	Escherichia coli plasmid pCT, complete sequence	562	Escherichia coli	Bacteria	Proteobacteria	Gammaproteobacteria	Enterobacterales	Enterobacteriaceae	Escherichia	Escherichia coli	MOBP	IncB/O/K/Z	IncB/O/K/Z	No
NC_014478.1	refseq	Plasmid	unnamed	8187	circular	17-DEC-2014	Klebsiella pneumoniae plasmid unnamed, complete sequence	573	Klebsiella pneumoniae	Bacteria	Proteobacteria	Gammaproteobacteria	Enterobacterales	Enterobacteriaceae	Klebsiella	Klebsiella pneumoniae	-	-	-	No
NC_014496.1	refseq	Plasmid	pLGUG1	79249	circular	17-DEC-2014	Listeria grayi plasmid pLGUG1, complete sequence	1641	Listeria grayi	Bacteria	Firmicutes	Bacilli	Bacillales	Listeriaceae	Listeria	Listeria grayi	MOBP	-	-	No
NC_014615.1	refseq	Plasmid	pETN48	165657	circular	17-DEC-2014	Escherichia coli plasmid pETN48, complete sequence	562	Escherichia coli	Bacteria	Proteobacteria	Gammaproteobacteria	Enterobacterales	Enterobacteriaceae	Escherichia	Escherichia coli	MOBF	IncFIB(AP001918);IncFII;IncFII;IncQ1	IncFIB(AP001918);IncFII;IncFII;IncQ1	No
NC_014627.1	refseq	Plasmid	pLPI8	1806	circular	17-DEC-2014	Lactobacillus plantarum plasmid pLPI8, complete sequence	1590	Lactobacillus plantarum	Bacteria	Firmicutes	Bacilli	Lactobacillales	Lactobacillaceae	Lactobacillus	Lactobacillus plantarum	-	-	-	No
NC_014235.1	refseq	Plasmid	p75	7497	circular	17-DEC-2014	Escherichia coli ETEC 1392/75 plasmid p75, complete sequence	762608	Escherichia coli ETEC 1392/75	Bacteria	Proteobacteria	Gammaproteobacteria	Enterobacterales	Enterobacteriaceae	Escherichia	Escherichia coli	MOBP	ColRNAI	-	No
NC_014726.1	refseq	Plasmid	pTW9	85068	circular	17-DEC-2014	Enterococcus faecalis plasmid pTW9, complete sequence	1351	Enterococcus faecalis	Bacteria	Firmicutes	Bacilli	Lactobacillales	Enterococcaceae	Enterococcus	Enterococcus faecalis	MOBC	rep1;rep9	rep1;rep9	No
NC_014813.1	refseq	Plasmid	PB1000	4613	circular	17-DEC-2014	Haemophilus influenzae plasmid PB1000, complete sequence	727	Haemophilus influenzae	Bacteria	Proteobacteria	Gammaproteobacteria	Pasteurellales	Pasteurellaceae	Haemophilus	Haemophilus influenzae	MOBP	-	-	No
NC_014843.1	refseq	Plasmid	p3521	110416	circular	17-DEC-2014	Escherichia coli plasmid p3521, complete sequence	562	Escherichia coli	Bacteria	Proteobacteria	Gammaproteobacteria	Enterobacterales	Enterobacteriaceae	Escherichia	Escherichia coli	MOBP	IncB/O/K/Z	IncB/O/K/Z	No
NC_015055.1	refseq	Plasmid	pPCP	16030	circular	17-DEC-2014	Yersinia pestis Java 9 plasmid pPCP, complete sequence	880632	Yersinia pestis Java 9	Bacteria	Proteobacteria	Gammaproteobacteria	Enterobacterales	Yersiniaceae	Yersinia	Yersinia pestis	-	ColRNAI	-	No
NC_015154.1	refseq	Plasmid	pc15-k	95626	circular	17-DEC-2014	Klebsiella pneumoniae plasmid pc15-k, complete sequence	573	Klebsiella pneumoniae	Bacteria	Proteobacteria	Gammaproteobacteria	Enterobacterales	Enterobacteriaceae	Klebsiella	Klebsiella pneumoniae	MOBF	IncFIB(K);IncFII(K)	IncFIB(K);IncFII(K)	No
NC_015171.1	refseq	Plasmid	pKKS966	4957	circular	17-DEC-2014	Staphylococcus hyicus plasmid pKKS966, complete sequence	1284	Staphylococcus hyicus	Bacteria	Firmicutes	Bacilli	Bacillales	Staphylococcaceae	Staphylococcus	Staphylococcus hyicus	MOBP	-	-	No
NC_015175.1	refseq	Plasmid	pS51A	5782	circular	17-DEC-2014	Enterobacter cloacae plasmid pS51A, complete sequence	550	Enterobacter cloacae	Bacteria	Proteobacteria	Gammaproteobacteria	Enterobacterales	Enterobacteriaceae	Enterobacter	Enterobacter cloacae	MOBP	-	-	No
NC_015256.1	refseq	Plasmid	pHDC-Tm	21516	circular	17-DEC-2014	Tetragenococcus muriaticus plasmid pHDC-Tm, complete sequence	64642	Tetragenococcus muriaticus	Bacteria	Firmicutes	Bacilli	Lactobacillales	Enterococcaceae	Tetragenococcus	Tetragenococcus muriaticus	-	-	-	No
NC_015432.1	refseq	Plasmid	pSSAP1	66104	circular	17-DEC-2014	Staphylococcus saprophyticus subsp. saprophyticus MS1146 plasmid pSSAP1, complete sequence	881952	Staphylococcus saprophyticus subsp. saprophyticus MS1146	Bacteria	Firmicutes	Bacilli	Bacillales	Staphylococcaceae	Staphylococcus	Staphylococcus saprophyticus	-	-	-	No
NC_015472.1	refseq	Plasmid	pECTm80	21423	circular	17-DEC-2014	Escherichia coli plasmid pECTm80, complete sequence	562	Escherichia coli	Bacteria	Proteobacteria	Gammaproteobacteria	Enterobacterales	Enterobacteriaceae	Escherichia	Escherichia coli	MOBP	IncX1	IncX1	No
NC_015599.1	refseq	Plasmid	IncN plasmid N3	54205	circular	17-DEC-2014	Escherichia coli IncN plasmid N3, complete sequence	562	Escherichia coli	Bacteria	Proteobacteria	Gammaproteobacteria	Enterobacterales	Enterobacteriaceae	Escherichia	Escherichia coli	MOBF	IncN	IncN	No
NC_004843.1	refseq	Plasmid	pBPS1	2308	circular	17-DEC-2014	Buchnera aphidicola Ps plasmid pBPS1, complete sequence	9	Buchnera aphidicola	Bacteria	Proteobacteria	Gammaproteobacteria	Enterobacterales	Erwiniaceae	Buchnera	Buchnera aphidicola	-	-	-	No
NC_005246.1	refseq	Plasmid	pEL60	60145	circular	17-DEC-2014	Erwinia amylovora LebB66 plasmid pEL60, complete sequence	552	Erwinia amylovora	Bacteria	Proteobacteria	Gammaproteobacteria	Enterobacterales	Erwiniaceae	Erwinia	Erwinia amylovora	MOBP	IncL/M	-	No
NC_007682.3	refseq	Plasmid	pMUR050	56634	circular	17-DEC-2014	Escherichia coli plasmid pMUR050, complete sequence	562	Escherichia coli	Bacteria	Proteobacteria	Gammaproteobacteria	Enterobacterales	Enterobacteriaceae	Escherichia	Escherichia coli	MOBF	IncN	IncN	No
NC_008259.1	refseq	Plasmid	pCIZ2	7383	circular	17-DEC-2014	Enterococcus faecium plasmid pCIZ2, complete sequence	1352	Enterococcus faecium	Bacteria	Firmicutes	Bacilli	Lactobacillales	Enterococcaceae	Enterococcus	Enterococcus faecium	MOBP	-	-	No
NC_010064.1	refseq	Plasmid	pLMO226	2004	circular	17-DEC-2014	Escherichia coli plasmid pLMO226, complete sequence	562	Escherichia coli	Bacteria	Proteobacteria	Gammaproteobacteria	Enterobacterales	Enterobacteriaceae	Escherichia	Escherichia coli	-	-	-	No
NC_010261.1	refseq	Plasmid	pH205	8197	circular	17-DEC-2014	Klebsiella pneumoniae plasmid pH205, complete sequence	573	Klebsiella pneumoniae	Bacteria	Proteobacteria	Gammaproteobacteria	Enterobacterales	Enterobacteriaceae	Klebsiella	Klebsiella pneumoniae	-	-	-	No
NC_010282.1	refseq	Plasmid	pFR12.5	12459	circular	17-DEC-2014	Bacillus thuringiensis plasmid pFR12.5, complete sequence	1428	Bacillus thuringiensis	Bacteria	Firmicutes	Bacilli	Bacillales	Bacillaceae	Bacillus	Bacillus thuringiensis	-	-	-	No
NC_010377.1	refseq	Plasmid	pYE854	95499	circular	17-DEC-2014	Yersinia enterocolitica plasmid pYE854, complete sequence	630	Yersinia enterocolitica	Bacteria	Proteobacteria	Gammaproteobacteria	Enterobacterales	Yersiniaceae	Yersinia	Yersinia enterocolitica	MOBF	pYE854	pYE854	No
NC_010859.1	refseq	Plasmid	pSMQ-316	6710	circular	17-DEC-2014	Streptococcus thermophilus plasmid pSMQ-316, complete sequence	1308	Streptococcus thermophilus	Bacteria	Firmicutes	Bacilli	Lactobacillales	Streptococcaceae	Streptococcus	Streptococcus thermophilus	-	-	-	No
NC_014508.2	refseq	Plasmid	pEF-01	32388	circular	17-DEC-2014	Enterococcus faecalis plasmid pEF-01, complete sequence	1351	Enterococcus faecalis	Bacteria	Firmicutes	Bacilli	Lactobacillales	Enterococcaceae	Enterococcus	Enterococcus faecalis	-	repUS1	repUS1	No
NC_015056.1	refseq	Plasmid	pCD	77072	circular	17-DEC-2014	Yersinia pestis Java 9 plasmid pCD, complete sequence	880632	Yersinia pestis Java 9	Bacteria	Proteobacteria	Gammaproteobacteria	Enterobacterales	Yersiniaceae	Yersinia	Yersinia pestis	-	IncFII(Y)	IncFII(Y)	No
NC_006903.1	refseq	Plasmid	extrachromosomal DNA	5045	circular	17-DEC-2014	Onion yellows phytoplasma plasmid unknown, complete sequence	100379	Onion yellows phytoplasma	Bacteria	Tenericutes	Mollicutes	Acholeplasmatales	Acholeplasmataceae	Candidatus Phytoplasma	Onion yellows phytoplasma	-	-	-	No
NC_007594.1	refseq	Plasmid	pHT beta	52890	circular	17-DEC-2014	Enterococcus faecium plasmid pHT beta, complete sequence	1352	Enterococcus faecium	Bacteria	Firmicutes	Bacilli	Lactobacillales	Enterococcaceae	Enterococcus	Enterococcus faecium	MOBP	repUS7	repUS7	No
NC_007773.1	refseq	Plasmid	pCPF5603	75268	circular	17-DEC-2014	Clostridium perfringens plasmid pCPF5603, complete sequence	1502	Clostridium perfringens	Bacteria	Firmicutes	Clostridia	Clostridiales	Clostridiaceae	Clostridium	Clostridium perfringens	MOBM	-	-	No
NC_002776.1	refseq	Plasmid	pER13	4139	circular	17-DEC-2014	Streptococcus thermophilus plasmid pER13, complete sequence	1308	Streptococcus thermophilus	Bacteria	Firmicutes	Bacilli	Lactobacillales	Streptococcaceae	Streptococcus	Streptococcus thermophilus	MOBV	-	-	No
NC_003969.1	refseq	Plasmid	pSepCH	2391	circular	17-DEC-2014	Staphylococcus epidermidis plasmid pSepCH, complete sequence	1282	Staphylococcus epidermidis	Bacteria	Firmicutes	Bacilli	Bacillales	Staphylococcaceae	Staphylococcus	Staphylococcus epidermidis	-	rep13	-	No
NC_011227.1	refseq	Plasmid	pO26-S3	4073	linear	17-DEC-2014	Escherichia coli plasmid pO26-S3, complete sequence	562	Escherichia coli	Bacteria	Proteobacteria	Gammaproteobacteria	Enterobacterales	Enterobacteriaceae	Escherichia	Escherichia coli	-	ColRNAI	-	No
NC_012220.1	refseq	Plasmid	pLD1	2112	circular	17-DEC-2014	Lactobacillus plantarum plasmid pLD1, complete sequence	1590	Lactobacillus plantarum	Bacteria	Firmicutes	Bacilli	Lactobacillales	Lactobacillaceae	Lactobacillus	Lactobacillus plantarum	-	-	-	No
NC_001763.1	refseq	Plasmid	pT181	6024	linear	17-DEC-2014	Staphylococcus aureus plasmid J3358, complete sequence	1280	Staphylococcus aureus	Bacteria	Firmicutes	Bacilli	Bacillales	Staphylococcaceae	Staphylococcus	Staphylococcus aureus	-	rep7	rep7	No
NC_004334.1	refseq	Plasmid	pTX14-2	6829	circular	17-DEC-2014	Bacillus thuringiensis 4Q2 plasmid pTX14-2, complete sequence	1428	Bacillus thuringiensis	Bacteria	Firmicutes	Bacilli	Bacillales	Bacillaceae	Bacillus	Bacillus thuringiensis	MOBV	-	-	No
NC_004653.1	refseq	Plasmid	pS7b	7264	circular	17-DEC-2014	Lactococcus lactis subsp. lactis bv. diacetylactis plasmid pS7b, complete sequence	44688	Lactococcus lactis subsp. lactis bv. diacetylactis	Bacteria	Firmicutes	Bacilli	Lactobacillales	Streptococcaceae	Lactococcus	Lactococcus lactis	-	-	-	No
NC_011409.1	refseq	Plasmid	ICEhin1056	59393	circular	17-DEC-2014	Haemophilus influenzae plasmid ICEhin1056, complete sequence	727	Haemophilus influenzae	Bacteria	Proteobacteria	Gammaproteobacteria	Pasteurellales	Pasteurellaceae	Haemophilus	Haemophilus influenzae	MOBH	-	-	No
NC_007206.1	refseq	Plasmid	pF1947	32628	circular	17-DEC-2014	Haemophilus influenzae biotype aegyptius plasmid pF1947, complete sequence	725	Haemophilus influenzae biotype aegyptius	Bacteria	Proteobacteria	Gammaproteobacteria	Pasteurellales	Pasteurellaceae	Haemophilus	Haemophilus influenzae	MOBP	-	-	No
NC_008486.1	refseq	Plasmid	pMG828-1	1902	circular	17-DEC-2014	Escherichia coli plasmid pMG828-1, complete sequence	562	Escherichia coli	Bacteria	Proteobacteria	Gammaproteobacteria	Enterobacterales	Enterobacteriaceae	Escherichia	Escherichia coli	-	Col(MG828)	Col(MG828)	No
NC_012555.1	refseq	Plasmid	pEC-IMP	318782	circular	17-DEC-2014	Enterobacter cloacae plasmid pEC-IMP, complete sequence	550	Enterobacter cloacae	Bacteria	Proteobacteria	Gammaproteobacteria	Enterobacterales	Enterobacteriaceae	Enterobacter	Enterobacter cloacae	MOBH	IncHI2;IncHI2A;RepA	IncHI2;IncHI2A	No
NC_014233.1	refseq	Plasmid	p557	55709	circular	17-DEC-2014	Escherichia coli ETEC 1392/75 plasmid p557, complete sequence	762608	Escherichia coli ETEC 1392/75	Bacteria	Proteobacteria	Gammaproteobacteria	Enterobacterales	Enterobacteriaceae	Escherichia	Escherichia coli	-	IncFIB(AP001918);IncFII(pRSB107)	IncFIB(AP001918);IncFII(pRSB107)	No
NC_015068.1	refseq	Plasmid	pJARS36	36085	circular	17-DEC-2014	Yersinia pestis Java 9 plasmid pJARS36, complete sequence	880632	Yersinia pestis Java 9	Bacteria	Proteobacteria	Gammaproteobacteria	Enterobacterales	Yersiniaceae	Yersinia	Yersinia pestis	MOBP	pJARS36	pJARS36	No
NC_015849.1	refseq	Plasmid	pNJAKD	3825	circular	17-DEC-2014	Enterococcus faecium plasmid pNJAKD, complete sequence	1352	Enterococcus faecium	Bacteria	Firmicutes	Bacilli	Lactobacillales	Enterococcaceae	Enterococcus	Enterococcus faecium	MOBV	-	-	No
NC_015860.1	refseq	Plasmid	pIL1	6382	circular	17-DEC-2014	Lactococcus lactis subsp. lactis plasmid pIL1, complete sequence	1360	Lactococcus lactis subsp. lactis	Bacteria	Firmicutes	Bacilli	Lactobacillales	Streptococcaceae	Lactococcus	Lactococcus lactis	-	-	-	No
NC_015861.1	refseq	Plasmid	pIL3	19244	circular	17-DEC-2014	Lactococcus lactis subsp. lactis plasmid pIL3, complete sequence	1360	Lactococcus lactis subsp. lactis	Bacteria	Firmicutes	Bacilli	Lactobacillales	Streptococcaceae	Lactococcus	Lactococcus lactis	-	-	-	No
NC_015863.1	refseq	Plasmid	pIL5	23395	circular	17-DEC-2014	Lactococcus lactis subsp. lactis plasmid pIL5, complete sequence	1360	Lactococcus lactis subsp. lactis	Bacteria	Firmicutes	Bacilli	Lactobacillales	Streptococcaceae	Lactococcus	Lactococcus lactis	MOBP	-	-	No
NC_015864.1	refseq	Plasmid	pIL7	28546	circular	17-DEC-2014	Lactococcus lactis subsp. lactis plasmid pIL7, complete sequence	1360	Lactococcus lactis subsp. lactis	Bacteria	Firmicutes	Bacilli	Lactobacillales	Streptococcaceae	Lactococcus	Lactococcus lactis	MOBP	-	-	No
NC_015862.1	refseq	Plasmid	pIL4	48978	circular	17-DEC-2014	Lactococcus lactis subsp. lactis plasmid pIL4, complete sequence	1360	Lactococcus lactis subsp. lactis	Bacteria	Firmicutes	Bacilli	Lactobacillales	Streptococcaceae	Lactococcus	Lactococcus lactis	MOBP	-	-	No
NC_015872.1	refseq	Plasmid	p271A	35947	circular	17-DEC-2014	Escherichia coli plasmid p271A, complete sequence	562	Escherichia coli	Bacteria	Proteobacteria	Gammaproteobacteria	Enterobacterales	Enterobacteriaceae	Escherichia	Escherichia coli	MOBF	IncN2	IncN2	No
NC_015900.1	refseq	Plasmid	pVF18	18977	circular	17-DEC-2014	Lactococcus lactis subsp. lactis bv. diacetylactis plasmid pVF18, complete sequence	44688	Lactococcus lactis subsp. lactis bv. diacetylactis	Bacteria	Firmicutes	Bacilli	Lactobacillales	Streptococcaceae	Lactococcus	Lactococcus lactis	-	-	-	No
NC_015901.1	refseq	Plasmid	pVF22	22166	circular	17-DEC-2014	Lactococcus lactis subsp. lactis bv. diacetylactis plasmid pVF22, complete sequence	44688	Lactococcus lactis subsp. lactis bv. diacetylactis	Bacteria	Firmicutes	Bacilli	Lactobacillales	Streptococcaceae	Lactococcus	Lactococcus lactis	MOBP	-	-	No
NC_015902.1	refseq	Plasmid	pVF50	53876	circular	17-DEC-2014	Lactococcus lactis subsp. lactis bv. diacetylactis plasmid pVF50, complete sequence	44688	Lactococcus lactis subsp. lactis bv. diacetylactis	Bacteria	Firmicutes	Bacilli	Lactobacillales	Streptococcaceae	Lactococcus	Lactococcus lactis	MOBP	-	-	No
NC_015912.1	refseq	Plasmid	pVF21	21728	circular	17-DEC-2014	Lactococcus lactis subsp. lactis bv. diacetylactis plasmid pVF21, complete sequence	44688	Lactococcus lactis subsp. lactis bv. diacetylactis	Bacteria	Firmicutes	Bacilli	Lactobacillales	Streptococcaceae	Lactococcus	Lactococcus lactis	-	-	-	No
NC_001446.1	refseq	Plasmid	pTX14-3	7649	linear	17-DEC-2014	Bacillus thuringiensis sv israelensis HI4 plasmid pTX14-3, complete sequence	1428	Bacillus thuringiensis	Bacteria	Firmicutes	Bacilli	Bacillales	Bacillaceae	Bacillus	Bacillus thuringiensis	MOBV	-	-	No
NC_009137.1	refseq	Plasmid	pDBORO	16404	circular	17-DEC-2014	Lactococcus lactis subsp. lactis bv. diacetylactis plasmid pDBORO, complete sequence	44688	Lactococcus lactis subsp. lactis bv. diacetylactis	Bacteria	Firmicutes	Bacilli	Lactobacillales	Streptococcaceae	Lactococcus	Lactococcus lactis	-	-	-	No
NC_011266.1	refseq	Plasmid	pO26-S1	1549	circular	17-DEC-2014	Escherichia coli plasmid pO26-S1, complete sequence	562	Escherichia coli	Bacteria	Proteobacteria	Gammaproteobacteria	Enterobacterales	Enterobacteriaceae	Escherichia	Escherichia coli	-	Col(MG828)	-	No
NC_011382.1	refseq	Plasmid	15S	23753	circular	17-DEC-2014	Klebsiella pneumoniae plasmid 15S, complete sequence	573	Klebsiella pneumoniae	Bacteria	Proteobacteria	Gammaproteobacteria	Enterobacterales	Enterobacteriaceae	Klebsiella	Klebsiella pneumoniae	MOBC	ColRNAI	ColRNAI	No
NC_011522.1	refseq	Plasmid	pRJ6	7904	circular	17-DEC-2014	Staphylococcus aureus plasmid pRJ6, complete sequence	1280	Staphylococcus aureus	Bacteria	Firmicutes	Bacilli	Bacillales	Staphylococcaceae	Staphylococcus	Staphylococcus aureus	MOBP	rep5	rep5	No
NC_010098.1	refseq	Plasmid	pA1	2820	circular	17-DEC-2014	Lactobacillus plantarum plasmid pA1, complete sequence	1590	Lactobacillus plantarum	Bacteria	Firmicutes	Bacilli	Lactobacillales	Lactobacillaceae	Lactobacillus	Lactobacillus plantarum	-	-	-	No
NC_004971.1	refseq	Plasmid	cp18-2	21170	circular	17-DEC-2014	Borrelia burgdorferi 297 plasmid cp18-2, complete sequence	139	Borreliella burgdorferi	Bacteria	Spirochaetes	Spirochaetia	Spirochaetales	Borreliaceae	Borreliella	Borreliella burgdorferi	-	-	-	No
NC_004163.1	refseq	Plasmid	cryptic plasmid pDR1-1B	7344	circular	17-DEC-2014	Lactococcus lactis subsp. lactis bv. diacetylactis cryptic plasmid pDR1-1B, complete sequence	44688	Lactococcus lactis subsp. lactis bv. diacetylactis	Bacteria	Firmicutes	Bacilli	Lactobacillales	Streptococcaceae	Lactococcus	Lactococcus lactis	-	-	-	No
NC_005247.1	refseq	Plasmid	pEU30	30314	circular	17-DEC-2014	Erwinia amylovora UTRJ2 plasmid pEU30, complete sequence	552	Erwinia amylovora	Bacteria	Proteobacteria	Gammaproteobacteria	Enterobacterales	Erwiniaceae	Erwinia	Erwinia amylovora	MOBP	-	-	No
NC_006979.1	refseq	Plasmid	pSM19035	28975	circular	17-DEC-2014	Streptococcus pyogenes plasmid pSM19035, complete sequence	1314	Streptococcus pyogenes	Bacteria	Firmicutes	Bacilli	Lactobacillales	Streptococcaceae	Streptococcus	Streptococcus pyogenes	-	rep1;rep1	rep1;rep1	No
NC_013121.1	refseq	Plasmid	pEK516	64471	circular	17-DEC-2014	Escherichia coli plasmid pEK516, complete sequence	562	Escherichia coli	Bacteria	Proteobacteria	Gammaproteobacteria	Enterobacterales	Enterobacteriaceae	Escherichia	Escherichia coli	-	IncFII	IncFII	No
NC_014369.1	refseq	Plasmid	pSK1	28150	circular	17-DEC-2014	Staphylococcus aureus plasmid pSK1, complete sequence	1280	Staphylococcus aureus	Bacteria	Firmicutes	Bacilli	Bacillales	Staphylococcaceae	Staphylococcus	Staphylococcus aureus	-	repUS9	repUS9	No
NC_014959.1	refseq	Plasmid	pS177	39032	circular	17-DEC-2014	Enterococcus faecium plasmid pS177, complete sequence	1352	Enterococcus faecium	Bacteria	Firmicutes	Bacilli	Lactobacillales	Enterococcaceae	Enterococcus	Enterococcus faecium	-	rep17	rep17	No
NC_015054.1	refseq	Plasmid	pJARS35	35044	circular	17-DEC-2014	Yersinia pestis Java 9 plasmid pJARS35, complete sequence	880632	Yersinia pestis Java 9	Bacteria	Proteobacteria	Gammaproteobacteria	Enterobacterales	Yersiniaceae	Yersinia	Yersinia pestis	MOBP	IncX7	IncX7	No
NC_002123.1	refseq	Plasmid	pLTK2	2295	circular	17-DEC-2014	Lactobacillus plantarum L137 plasmid pLTK2, complete sequence	1590	Lactobacillus plantarum	Bacteria	Firmicutes	Bacilli	Lactobacillales	Lactobacillaceae	Lactobacillus	Lactobacillus plantarum	-	-	-	No
NC_010907.1	refseq	Plasmid	pSdyT132	3578	circular	17-DEC-2014	Streptococcus dysgalactiae subsp. equisimilis plasmid pSdyT132, complete sequence	119602	Streptococcus dysgalactiae subsp. equisimilis	Bacteria	Firmicutes	Bacilli	Lactobacillales	Streptococcaceae	Streptococcus	Streptococcus dysgalactiae	-	-	-	No
NC_011073.1	refseq	Plasmid	pBFP35	5594	circular	17-DEC-2014	Bacteroides fragilis plasmid pBFP35, complete sequence	817	Bacteroides fragilis	Bacteria	Bacteroidetes	Bacteroidia	Bacteroidales	Bacteroidaceae	Bacteroides	Bacteroides fragilis	-	-	-	No
NC_004771.1	refseq	Plasmid	pJR1	6792	circular	17-DEC-2014	Pasteurella multocida plasmid pJR1, complete sequence	747	Pasteurella multocida	Bacteria	Proteobacteria	Gammaproteobacteria	Pasteurellales	Pasteurellaceae	Pasteurella	Pasteurella multocida	-	-	-	No
NC_011795.1	refseq	Plasmid	p6148	6148	circular	17-DEC-2014	Escherichia coli plasmid p6148, complete sequence	562	Escherichia coli	Bacteria	Proteobacteria	Gammaproteobacteria	Enterobacterales	Enterobacteriaceae	Escherichia	Escherichia coli	-	-	-	No
NC_015950.1	refseq	Plasmid	pRA0846	10302	circular	17-DEC-2014	Riemerella anatipestifer plasmid pRA0846, complete sequence	34085	Riemerella anatipestifer	Bacteria	Bacteroidetes	Flavobacteriia	Flavobacteriales	Flavobacteriaceae	Riemerella	Riemerella anatipestifer	-	-	-	No
NC_015972.1	refseq	Plasmid	pSM22	43190	circular	17-DEC-2014	Serratia marcescens plasmid pSM22, complete sequence	615	Serratia marcescens	Bacteria	Proteobacteria	Gammaproteobacteria	Enterobacterales	Yersiniaceae	Serratia	Serratia marcescens	MOBF	pSM22	pSM22	No
NC_016009.1	refseq	Plasmid	pM7M2	19557	circular	17-DEC-2014	Enterococcus faecium plasmid pM7M2, complete sequence	1352	Enterococcus faecium	Bacteria	Firmicutes	Bacilli	Lactobacillales	Enterococcaceae	Enterococcus	Enterococcus faecium	MOBV	rep2	rep2	No
NC_016039.1	refseq	Plasmid	pHK17a	70060	circular	17-DEC-2014	Escherichia coli plasmid pHK17a, complete sequence	562	Escherichia coli	Bacteria	Proteobacteria	Gammaproteobacteria	Enterobacterales	Enterobacteriaceae	Escherichia	Escherichia coli	MOBF	IncFII	IncFII	No
NC_016053.1	refseq	Plasmid	pXap41	41102	circular	17-DEC-2014	Xanthomonas arboricola pv. pruni str. CFBP 5530 plasmid pXap41, complete sequence	1045865	Xanthomonas arboricola pv. pruni str. CFBP 5530	Bacteria	Proteobacteria	Gammaproteobacteria	Xanthomonadales	Xanthomonadaceae	Xanthomonas	Xanthomonas arboricola	MOBP	Col(pWES)	-	No
NC_016600.1	refseq	Plasmid	pPSED02	45552	linear	17-DEC-2014	Pseudonocardia dioxanivorans CB1190 plasmid pPSED02, complete sequence	675635	Pseudonocardia dioxanivorans CB1190	Bacteria	Actinobacteria	Actinobacteria	Pseudonocardiales	Pseudonocardiaceae	Pseudonocardia	Pseudonocardia dioxanivorans	-	-	-	No
NC_016643.1	refseq	Plasmid	pSSAP2	36907	circular	17-DEC-2014	Staphylococcus saprophyticus subsp. saprophyticus plasmid pSSAP2, complete sequence	147452	Staphylococcus saprophyticus subsp. saprophyticus	Bacteria	Firmicutes	Bacilli	Bacillales	Staphylococcaceae	Staphylococcus	Staphylococcus saprophyticus	-	rep20	-	No
NC_016849.1	refseq	Plasmid	pAQ2-2	6903	circular	17-DEC-2014	Aeromonas hydrophila plasmid pAQ2-2, complete sequence	644	Aeromonas hydrophila	Bacteria	Proteobacteria	Gammaproteobacteria	Aeromonadales	Aeromonadaceae	Aeromonas	Aeromonas hydrophila	MOBP	-	-	No
NC_016852.1	refseq	Plasmid	pAHH01	8979	circular	17-DEC-2014	Aeromonas hydrophila plasmid pAHH01, complete sequence	644	Aeromonas hydrophila	Bacteria	Proteobacteria	Gammaproteobacteria	Aeromonadales	Aeromonadaceae	Aeromonas	Aeromonas hydrophila	-	-	-	No
NC_016151.1	refseq	Plasmid	pCfc1	6720	circular	17-DEC-2014	Citrobacter freundii plasmid pCfc1, complete sequence	546	Citrobacter freundii	Bacteria	Proteobacteria	Gammaproteobacteria	Enterobacterales	Enterobacteriaceae	Citrobacter	Citrobacter freundii	-	ColRNAI	-	No
NC_016966.1	refseq	Plasmid	pUUH239.2	220824	circular	17-DEC-2014	Klebsiella pneumoniae plasmid pUUH239.2, complete sequence	573	Klebsiella pneumoniae	Bacteria	Proteobacteria	Gammaproteobacteria	Enterobacterales	Enterobacteriaceae	Klebsiella	Klebsiella pneumoniae	MOBF	IncFIB(K);IncFII(K)	IncFIB(K);IncFII(K)	No
NC_016973.1	refseq	Plasmid	pCCK411	5265	circular	17-DEC-2014	Pasteurella multocida plasmid pCCK411, complete sequence	747	Pasteurella multocida	Bacteria	Proteobacteria	Gammaproteobacteria	Pasteurellales	Pasteurellaceae	Pasteurella	Pasteurella multocida	MOBP	-	-	No
NC_016974.1	refseq	Plasmid	pMR0211	178277	circular	17-DEC-2014	Providencia stuartii plasmid pMR0211, complete sequence	588	Providencia stuartii	Bacteria	Proteobacteria	Gammaproteobacteria	Enterobacterales	Morganellaceae	Providencia	Providencia stuartii	MOBH	IncA/C2	IncA/C2	No
NC_016977.1	refseq	Plasmid	pTS236	2252	circular	17-DEC-2014	Acinetobacter baumannii plasmid pTS236, complete sequence	470	Acinetobacter baumannii	Bacteria	Proteobacteria	Gammaproteobacteria	Pseudomonadales	Moraxellaceae	Acinetobacter	Acinetobacter baumannii	-	-	-	No
NC_016979.1	refseq	Plasmid	pUUH239.1	5247	circular	17-DEC-2014	Klebsiella pneumoniae plasmid pUUH239.1, complete sequence	573	Klebsiella pneumoniae	Bacteria	Proteobacteria	Gammaproteobacteria	Enterobacterales	Enterobacteriaceae	Klebsiella	Klebsiella pneumoniae	MOBP	-	-	No
NC_016980.1	refseq	Plasmid	pNDM-MAR	267242	circular	17-DEC-2014	Klebsiella pneumoniae plasmid pNDM-MAR, complete sequence	573	Klebsiella pneumoniae	Bacteria	Proteobacteria	Gammaproteobacteria	Enterobacterales	Enterobacteriaceae	Klebsiella	Klebsiella pneumoniae	MOBH	IncFIB(Mar);IncHI1B	IncFIB(Mar);IncHI1B	No
NC_016976.1	refseq	Plasmid	pR55	170810	circular	17-DEC-2014	Klebsiella pneumoniae plasmid pR55, complete sequence	573	Klebsiella pneumoniae	Bacteria	Proteobacteria	Gammaproteobacteria	Enterobacterales	Enterobacteriaceae	Klebsiella	Klebsiella pneumoniae	MOBH	IncA/C2	IncA/C2	No
NC_017213.1	refseq	Plasmid	pBMB2062-4ac	2061	circular	17-DEC-2014	Bacillus thuringiensis serovar canadensis plasmid pBMB2062-4ac, complete sequence	180855	Bacillus thuringiensis serovar canadensis	Bacteria	Firmicutes	Bacilli	Bacillales	Bacillaceae	Bacillus	Bacillus thuringiensis	-	-	-	No
NC_017197.1	refseq	Plasmid	pBMB2062-32	2062	circular	17-DEC-2014	Bacillus thuringiensis serovar cameroun plasmid pBMB2062-32, complete sequence	180885	Bacillus thuringiensis serovar cameroun	Bacteria	Firmicutes	Bacilli	Bacillales	Bacillaceae	Bacillus	Bacillus thuringiensis	-	-	-	No
NC_017489.1	refseq	Plasmid	pIL2	8277	circular	17-DEC-2014	Lactococcus lactis subsp. lactis plasmid pIL2, complete sequence	1360	Lactococcus lactis subsp. lactis	Bacteria	Firmicutes	Bacilli	Lactobacillales	Streptococcaceae	Lactococcus	Lactococcus lactis	-	-	-	No
NC_017478.1	refseq	Plasmid	pSK11L	47165	circular	17-DEC-2014	Lactococcus lactis plasmid pSK11L, complete sequence	1358	Lactococcus lactis	Bacteria	Firmicutes	Bacilli	Lactobacillales	Streptococcaceae	Lactococcus	Lactococcus lactis	MOBQ	-	-	No
NC_017772.1	refseq	Plasmid	pPSED02	24346	linear	17-DEC-2014	Pseudonocardia dioxanivorans CB1190 plasmid pPSED02, complete sequence	675635	Pseudonocardia dioxanivorans CB1190	Bacteria	Actinobacteria	Actinobacteria	Pseudonocardiales	Pseudonocardiaceae	Pseudonocardia	Pseudonocardia dioxanivorans	MOBP	-	-	No
NC_005705.1	refseq	Plasmid	pLME106	6868	circular	17-DEC-2014	Propionibacterium jensenii DF1 plasmid pLME106, complete sequence	1749	Acidipropionibacterium jensenii	Bacteria	Actinobacteria	Actinobacteria	Propionibacteriales	Propionibacteriaceae	Acidipropionibacterium	Acidipropionibacterium jensenii	-	-	-	No
NC_002799.1	refseq	Plasmid	pCRL291.1	4640	circular	17-DEC-2014	Lactococcus lactis plasmid pCRL291.1, complete sequence	1358	Lactococcus lactis	Bacteria	Firmicutes	Bacilli	Lactobacillales	Streptococcaceae	Lactococcus	Lactococcus lactis	-	rep4	rep4	No
NC_003101.1	refseq	Plasmid	pCRL1127	8278	circular	17-DEC-2014	Lactococcus lactis CRL1127 plasmid pCRL1127, complete sequence	1358	Lactococcus lactis	Bacteria	Firmicutes	Bacilli	Lactobacillales	Streptococcaceae	Lactococcus	Lactococcus lactis	-	-	-	No
NC_004058.1	refseq	Plasmid	pF3028	32379	circular	17-DEC-2014	Haemophilus influenzae biotype aegyptius BPF plasmid pF3028, complete sequence	725	Haemophilus influenzae biotype aegyptius	Bacteria	Proteobacteria	Gammaproteobacteria	Pasteurellales	Pasteurellaceae	Haemophilus	Haemophilus influenzae	MOBP	-	-	No
NC_004772.1	refseq	Plasmid	pJR2	5252	circular	17-DEC-2014	Pasteurella multocida plasmid pJR2, complete sequence	747	Pasteurella multocida	Bacteria	Proteobacteria	Gammaproteobacteria	Pasteurellales	Pasteurellaceae	Pasteurella	Pasteurella multocida	-	-	-	No
NC_003201.1	refseq	Plasmid	pRS2	2544	circular	17-DEC-2014	Oenococcus oeni plasmid pRS2, complete sequence	1247	Oenococcus oeni	Bacteria	Firmicutes	Bacilli	Lactobacillales	Leuconostocaceae	Oenococcus	Oenococcus oeni	MOBV	repUS8	repUS8	No
NC_004769.1	refseq	Plasmid	PNAC2	3684	circular	17-DEC-2014	Bifidobacterium longum RW041 plasmid PNAC2, complete sequence	216816	Bifidobacterium longum	Bacteria	Actinobacteria	Actinobacteria	Bifidobacteriales	Bifidobacteriaceae	Bifidobacterium	Bifidobacterium longum	MOBQ	-	-	No
NC_004770.1	refseq	Plasmid	pNAC1	3538	circular	17-DEC-2014	Bifidobacterium longum RW048 plasmid pNAC1, complete sequence	216816	Bifidobacterium longum	Bacteria	Actinobacteria	Actinobacteria	Bifidobacteriales	Bifidobacteriaceae	Bifidobacterium	Bifidobacterium longum	-	-	-	No
NC_008444.1	refseq	Plasmid	p9705	3172	circular	17-DEC-2014	Escherichia coli plasmid p9705, complete sequence	562	Escherichia coli	Bacteria	Proteobacteria	Gammaproteobacteria	Enterobacterales	Enterobacteriaceae	Escherichia	Escherichia coli	-	ColRNAI	-	No
NC_008436.1	refseq	Plasmid	pND324	3602	linear	17-DEC-2014	Lactococcus lactis plasmid pND324, complete sequence	1358	Lactococcus lactis	Bacteria	Firmicutes	Bacilli	Lactobacillales	Streptococcaceae	Lactococcus	Lactococcus lactis	-	-	-	No
NC_008445.1	refseq	Plasmid	pRE25	50237	circular	17-DEC-2014	Enterococcus faecalis RE25 plasmid pRE25, complete sequence	1351	Enterococcus faecalis	Bacteria	Firmicutes	Bacilli	Lactobacillales	Enterococcaceae	Enterococcus	Enterococcus faecalis	MOBQ	rep1;rep2;rep7	rep1;rep2;rep7	No
NC_010290.1	refseq	Plasmid	pJS33	3175	circular	17-DEC-2014	Enterococcus faecium plasmid pJS33, complete sequence	1352	Enterococcus faecium	Bacteria	Firmicutes	Bacilli	Lactobacillales	Enterococcaceae	Enterococcus	Enterococcus faecium	-	rep11	rep11	No
NC_010291.1	refseq	Plasmid	pJS42	4147	circular	17-DEC-2014	Enterococcus faecium plasmid pJS42, complete sequence	1352	Enterococcus faecium	Bacteria	Firmicutes	Bacilli	Lactobacillales	Enterococcaceae	Enterococcus	Enterococcus faecium	MOBV	-	-	No
NC_002798.1	refseq	Plasmid	pSRQ700	7784	circular	17-DEC-2014	Lactococcus lactis DCH-4 plasmid pSRQ700, complete sequence	1358	Lactococcus lactis	Bacteria	Firmicutes	Bacilli	Lactobacillales	Streptococcaceae	Lactococcus	Lactococcus lactis	-	-	-	No
NC_002150.1	refseq	Plasmid	pAH33	6159	circular	17-DEC-2014	Lactococcus lactis plasmid pAH33, complete sequence	1358	Lactococcus lactis	Bacteria	Firmicutes	Bacilli	Lactobacillales	Streptococcaceae	Lactococcus	Lactococcus lactis	-	-	-	No
NC_005017.1	refseq	Plasmid	pYVe8081	67720	circular	17-DEC-2014	Yersinia enterocolitica 8081 plasmid pYVe8081, complete sequence	630	Yersinia enterocolitica	Bacteria	Proteobacteria	Gammaproteobacteria	Enterobacterales	Yersiniaceae	Yersinia	Yersinia enterocolitica	-	IncFII(pYVa12790)	IncFII(pYVa12790)	No
NC_005088.1	refseq	Plasmid	pUO1	67066	circular	17-DEC-2014	Delftia acidovorans B plasmid pUO1, complete sequence	80866	Delftia acidovorans	Bacteria	Proteobacteria	Betaproteobacteria	Burkholderiales	Comamonadaceae	Delftia	Delftia acidovorans	MOBP	IncP1	IncP1	No
NC_013506.1	refseq	Plasmid	pMMCU2	10270	circular	17-DEC-2014	Acinetobacter baumannii plasmid pMMCU2, complete sequence	470	Acinetobacter baumannii	Bacteria	Proteobacteria	Gammaproteobacteria	Pseudomonadales	Moraxellaceae	Acinetobacter	Acinetobacter baumannii	MOBQ	-	-	No
NC_016042.1	refseq	Plasmid	pKP1	16181	circular	17-DEC-2014	Lactococcus lactis subsp. lactis plasmid pKP1, complete sequence	1360	Lactococcus lactis subsp. lactis	Bacteria	Firmicutes	Bacilli	Lactobacillales	Streptococcaceae	Lactococcus	Lactococcus lactis	-	-	-	No
NC_016967.1	refseq	Plasmid	pZB18	68058	circular	17-DEC-2014	Enterococcus faecium plasmid pZB18, complete sequence	1352	Enterococcus faecium	Bacteria	Firmicutes	Bacilli	Lactobacillales	Enterococcaceae	Enterococcus	Enterococcus faecium	MOBP	-	-	No
NC_017908.2	refseq	Plasmid	BRA100	56265	circular	17-DEC-2014	Mycobacterium abscessus subsp. bolletii F1725 plasmid BRA100, complete sequence	1168066	Mycobacterium abscessus subsp. bolletii F1725	Bacteria	Actinobacteria	Actinobacteria	Corynebacteriales	Mycobacteriaceae	Mycobacterium	Mycobacterium abscessus	MOBP	IncP1	IncP1	No
NC_010257.1	refseq	Plasmid	MccC7-H22	32014	circular	17-DEC-2014	Escherichia coli plasmid MccC7-H22, complete sequence	562	Escherichia coli	Bacteria	Proteobacteria	Gammaproteobacteria	Enterobacterales	Enterobacteriaceae	Escherichia	Escherichia coli	-	IncX1;IncX9	IncX9	No
NC_005054.1	refseq	Plasmid	pLW043	57889	circular	17-DEC-2014	Staphylococcus aureus plasmid pLW043, complete sequence	1280	Staphylococcus aureus	Bacteria	Firmicutes	Bacilli	Bacillales	Staphylococcaceae	Staphylococcus	Staphylococcus aureus	MOBQ	rep13;rep15	rep15	No
NC_001995.1	refseq	Plasmid	pSK6	1551	circular	17-DEC-2014	Staphylococcus aureus plasmid pSK6, complete sequence	1280	Staphylococcus aureus	Bacteria	Firmicutes	Bacilli	Bacillales	Staphylococcaceae	Staphylococcus	Staphylococcus aureus	-	rep10b	rep10b	No
NC_005127.1	refseq	Plasmid	pUB101	21845	circular	17-DEC-2014	Staphylococcus aureus plasmid pUB101, complete sequence	1280	Staphylococcus aureus	Bacteria	Firmicutes	Bacilli	Bacillales	Staphylococcaceae	Staphylococcus	Staphylococcus aureus	-	rep19	rep19	No
NC_005908.1	refseq	Plasmid	pE194	3728	circular	17-DEC-2014	Staphylococcus aureus plasmid pE194, complete sequence	1280	Staphylococcus aureus	Bacteria	Firmicutes	Bacilli	Bacillales	Staphylococcaceae	Staphylococcus	Staphylococcus aureus	MOBV	repUS16	repUS16	No
NC_013514.1	refseq	Plasmid	pAMbeta1	27815	circular	17-DEC-2014	Enterococcus faecalis plasmid pAMbeta1, complete sequence	1351	Enterococcus faecalis	Bacteria	Firmicutes	Bacilli	Lactobacillales	Enterococcaceae	Enterococcus	Enterococcus faecalis	MOBQ	rep1	rep1	No
NC_002138.1	refseq	Plasmid	pCIS3	6159	circular	17-DEC-2014	Lactococcus lactis UC509.9 plasmid pCIS3, complete sequence	1358	Lactococcus lactis	Bacteria	Firmicutes	Bacilli	Lactobacillales	Streptococcaceae	Lactococcus	Lactococcus lactis	-	-	-	No
NC_017498.1	refseq	Plasmid	pSK11A	10372	circular	17-DEC-2014	Lactococcus lactis plasmid pSK11A, complete sequence	1358	Lactococcus lactis	Bacteria	Firmicutes	Bacilli	Lactobacillales	Streptococcaceae	Lactococcus	Lactococcus lactis	-	-	-	No
NC_017500.1	refseq	Plasmid	pSK11P	75814	circular	17-DEC-2014	Lactococcus lactis plasmid pSK11P, complete sequence	1358	Lactococcus lactis	Bacteria	Firmicutes	Bacilli	Lactobacillales	Streptococcaceae	Lactococcus	Lactococcus lactis	-	repUS4	repUS4	No
NC_013551.1	refseq	Plasmid	pSK11B	13332	circular	17-DEC-2014	Lactococcus lactis plasmid pSK11B, complete sequence	1358	Lactococcus lactis	Bacteria	Firmicutes	Bacilli	Lactobacillales	Streptococcaceae	Lactococcus	Lactococcus lactis	MOBT	-	-	No
NC_010281.1	refseq	Plasmid	pFR12	12095	circular	17-DEC-2014	Bacillus thuringiensis plasmid pFR12, complete sequence	1428	Bacillus thuringiensis	Bacteria	Firmicutes	Bacilli	Bacillales	Bacillaceae	Bacillus	Bacillus thuringiensis	MOBV	-	-	No
NC_010895.1	refseq	Plasmid	pBMB175	14841	circular	17-DEC-2014	Bacillus thuringiensis serovar tenebrionis plasmid pBMB175, complete sequence	1444	Bacillus thuringiensis serovar tenebrionis	Bacteria	Firmicutes	Bacilli	Bacillales	Bacillaceae	Bacillus	Bacillus thuringiensis	-	-	-	No
NC_004443.1	refseq	Plasmid	pB44	3624	circular	17-DEC-2014	Bifidobacterium longum VMKB44 plasmid pB44, complete sequence	216816	Bifidobacterium longum	Bacteria	Actinobacteria	Actinobacteria	Bifidobacteriales	Bifidobacteriaceae	Bifidobacterium	Bifidobacterium longum	MOBQ	-	-	No
NC_010112.1	refseq	Plasmid	p23023	52527	circular	17-DEC-2014	Vibrio sp. 23023 plasmid p23023, complete sequence	452803	Vibrio sp. 23023	Bacteria	Proteobacteria	Gammaproteobacteria	Vibrionales	Vibrionaceae	Vibrio	Vibrio sp. 23023	MOBC	-	-	No
NC_002108.1	refseq	Plasmid	pBMB2062	2062	circular	17-DEC-2014	Bacillus thuringiensis serovar kurstaki str. YBT-1520 plasmid pBMB2062, complete sequence	570416	Bacillus thuringiensis serovar kurstaki str. YBT-1520	Bacteria	Firmicutes	Bacilli	Bacillales	Bacillaceae	Bacillus	Bacillus thuringiensis	-	-	-	No
NC_016601.1	refseq	Plasmid	pPSED02	66907	linear	17-DEC-2014	Pseudonocardia dioxanivorans CB1190 plasmid pPSED02, complete sequence	675635	Pseudonocardia dioxanivorans CB1190	Bacteria	Actinobacteria	Actinobacteria	Pseudonocardiales	Pseudonocardiaceae	Pseudonocardia	Pseudonocardia dioxanivorans	-	-	-	No
NC_001372.1	refseq	Plasmid	pCHL1	7502	circular	17-DEC-2014	Chlamydia trachomatis plasmid pCHL1, complete sequence	813	Chlamydia trachomatis	Bacteria	Chlamydiae	Chlamydiia	Chlamydiales	Chlamydiaceae	Chlamydia	Chlamydia trachomatis	-	-	-	No
NC_009444.1	refseq	Plasmid	pQBR103	425094	circular	17-DEC-2014	Pseudomonas fluorescens SBW25 plasmid pQBR103, complete sequence	216595	Pseudomonas fluorescens SBW25	Bacteria	Proteobacteria	Gammaproteobacteria	Pseudomonadales	Pseudomonadaceae	Pseudomonas	Pseudomonas fluorescens	-	-	-	No
NC_013128.1	refseq	Plasmid	297_lp54	48220	linear	17-DEC-2014	Borrelia burgdorferi 297 plasmid 297_lp54, complete sequence	521009	Borrelia burgdorferi 297	Bacteria	Spirochaetes	Spirochaetia	Spirochaetales	Borreliaceae	Borreliella	Borreliella burgdorferi	-	-	-	No
NC_013319.1	refseq	Plasmid	pI258	29254	circular	17-DEC-2014	Staphylococcus aureus plasmid pI258, complete sequence	1280	Staphylococcus aureus	Bacteria	Firmicutes	Bacilli	Bacillales	Staphylococcaceae	Staphylococcus	Staphylococcus aureus	-	rep20	rep20	No
NC_013320.1	refseq	Plasmid	SAP014A	50429	circular	17-DEC-2014	Staphylococcus aureus plasmid SAP014A, complete sequence	1280	Staphylococcus aureus	Bacteria	Firmicutes	Bacilli	Bacillales	Staphylococcaceae	Staphylococcus	Staphylococcus aureus	MOBQ;MOBV;MOBV	rep15;rep7;repUS12	rep15;rep7;repUS12	No
NC_013289.1	refseq	Plasmid	SAP015A	27068	circular	17-DEC-2014	Staphylococcus aureus plasmid SAP015A, complete sequence	1280	Staphylococcus aureus	Bacteria	Firmicutes	Bacilli	Bacillales	Staphylococcaceae	Staphylococcus	Staphylococcus aureus	-	rep16;rep19	rep16;rep19	No
NC_013372.1	refseq	Plasmid	SAP016A	43807	circular	17-DEC-2014	Staphylococcus epidermidis plasmid SAP016A, complete sequence	1282	Staphylococcus epidermidis	Bacteria	Firmicutes	Bacilli	Bacillales	Staphylococcaceae	Staphylococcus	Staphylococcus epidermidis	MOBP;MOBV	rep13;rep16;rep5;repUS12	repUS12	No
NC_013387.1	refseq	Plasmid	SAP018A	32487	circular	17-DEC-2014	Staphylococcus sp. CDC25 plasmid SAP018A, complete sequence	678600	Staphylococcus sp. CDC25	Bacteria	Firmicutes	Bacilli	Bacillales	Staphylococcaceae	Staphylococcus	Staphylococcus sp. CDC25	MOBP;MOBQ	rep16;rep5	-	No
NC_018952.1	refseq	Plasmid	pWBG747	33701	circular	17-DEC-2014	Staphylococcus aureus plasmid pWBG747, complete sequence	1280	Staphylococcus aureus	Bacteria	Firmicutes	Bacilli	Bacillales	Staphylococcaceae	Staphylococcus	Staphylococcus aureus	-	rep16;rep19;rep20	rep16;rep19;rep20	No
NC_013338.1	refseq	Plasmid	SAP068A	50500	circular	17-DEC-2014	Staphylococcus aureus plasmid SAP068A, complete sequence	1280	Staphylococcus aureus	Bacteria	Firmicutes	Bacilli	Bacillales	Staphylococcaceae	Staphylococcus	Staphylococcus aureus	MOBQ	rep15	rep15	No
NC_013339.1	refseq	Plasmid	SAP069A	42198	circular	17-DEC-2014	Staphylococcus aureus plasmid SAP069A, complete sequence	1280	Staphylococcus aureus	Bacteria	Firmicutes	Bacilli	Bacillales	Staphylococcaceae	Staphylococcus	Staphylococcus aureus	MOBQ	rep15	rep15	No
NC_013309.1	refseq	Plasmid	SAP093A	4439	circular	17-DEC-2014	Staphylococcus aureus plasmid SAP093A, complete sequence	1280	Staphylococcus aureus	Bacteria	Firmicutes	Bacilli	Bacillales	Staphylococcaceae	Staphylococcus	Staphylococcus aureus	MOBV	rep7	rep7	No
NC_013311.1	refseq	Plasmid	SAP094A	4439	circular	17-DEC-2014	Staphylococcus aureus plasmid SAP094A, complete sequence	1280	Staphylococcus aureus	Bacteria	Firmicutes	Bacilli	Bacillales	Staphylococcaceae	Staphylococcus	Staphylococcus aureus	MOBV	rep7	rep7	No
NC_013375.2	refseq	Plasmid	SAP104A	3011	circular	17-DEC-2014	Staphylococcus aureus SK6575 plasmid SAP104A, complete sequence	903521	Staphylococcus aureus SK6575	Bacteria	Firmicutes	Bacilli	Bacillales	Staphylococcaceae	Staphylococcus	Staphylococcus aureus	-	rep21	rep21	No
NC_013350.1	refseq	Plasmid	pWBG754	2241	circular	17-DEC-2014	Staphylococcus aureus plasmid pWBG754, complete sequence	1280	Staphylococcus aureus	Bacteria	Firmicutes	Bacilli	Bacillales	Staphylococcaceae	Staphylococcus	Staphylococcus aureus	-	-	-	No
NC_013351.1	refseq	Plasmid	SAP063A	26016	circular	17-DEC-2014	Staphylococcus aureus plasmid SAP063A, complete sequence	1280	Staphylococcus aureus	Bacteria	Firmicutes	Bacilli	Bacillales	Staphylococcaceae	Staphylococcus	Staphylococcus aureus	-	rep16;rep20;rep21	rep20	No
NC_013352.1	refseq	Plasmid	pSK76	23983	circular	17-DEC-2014	Staphylococcus aureus plasmid pSK76, complete sequence	1280	Staphylococcus aureus	Bacteria	Firmicutes	Bacilli	Bacillales	Staphylococcaceae	Staphylococcus	Staphylococcus aureus	-	rep20	rep20	No
NC_013314.1	refseq	Plasmid	SAP065A	2908	circular	17-DEC-2014	Staphylococcus aureus plasmid SAP065A, complete sequence	1280	Staphylococcus aureus	Bacteria	Firmicutes	Bacilli	Bacillales	Staphylococcaceae	Staphylococcus	Staphylococcus aureus	-	rep13	rep13	No
NC_013388.1	refseq	Plasmid	SAP018B	8226	circular	17-DEC-2014	Staphylococcus sp. CDC25 plasmid SAP018B, complete sequence	678600	Staphylococcus sp. CDC25	Bacteria	Firmicutes	Bacilli	Bacillales	Staphylococcaceae	Staphylococcus	Staphylococcus sp. CDC25	MOBP	-	-	No
NC_013322.1	refseq	Plasmid	SAP019A	27435	circular	17-DEC-2014	Staphylococcus aureus plasmid SAP019A, complete sequence	1280	Staphylococcus aureus	Bacteria	Firmicutes	Bacilli	Bacillales	Staphylococcaceae	Staphylococcus	Staphylococcus aureus	-	rep16;rep19;rep5	rep16;rep19;rep5	No
NC_013373.1	refseq	Plasmid	SAP020A	64909	circular	17-DEC-2014	Staphylococcus sp. CDC3 plasmid SAP020A, complete sequence	678601	Staphylococcus sp. CDC3	Bacteria	Firmicutes	Bacilli	Bacillales	Staphylococcaceae	Staphylococcus	Staphylococcus sp. CDC3	-	-	-	No
NC_013323.1	refseq	Plasmid	pCM05	33660	circular	17-DEC-2014	Staphylococcus aureus plasmid pCM05, complete sequence	1280	Staphylococcus aureus	Bacteria	Firmicutes	Bacilli	Bacillales	Staphylococcaceae	Staphylococcus	Staphylococcus aureus	-	rep20;rep21	rep20;rep21	No
NC_013326.1	refseq	Plasmid	pWBG746	33702	circular	17-DEC-2014	Staphylococcus aureus plasmid pWBG746, complete sequence	1280	Staphylococcus aureus	Bacteria	Firmicutes	Bacilli	Bacillales	Staphylococcaceae	Staphylococcus	Staphylococcus aureus	-	rep16;rep19;rep20	rep16;rep19;rep20	No
NC_018972.1	refseq	Plasmid	pWBG744	27268	circular	17-DEC-2014	Staphylococcus aureus plasmid pWBG744, complete sequence	1280	Staphylococcus aureus	Bacteria	Firmicutes	Bacilli	Bacillales	Staphylococcaceae	Staphylococcus	Staphylococcus aureus	-	rep20;rep21	rep20	No
NC_013329.1	refseq	Plasmid	pWBG758	38045	circular	17-DEC-2014	Staphylococcus aureus plasmid pWBG758, complete sequence	1280	Staphylococcus aureus	Bacteria	Firmicutes	Bacilli	Bacillales	Staphylococcaceae	Staphylococcus	Staphylococcus aureus	-	-	-	No
NC_013374.1	refseq	Plasmid	SAP045A	37564	circular	17-DEC-2014	Staphylococcus epidermidis plasmid SAP045A, complete sequence	1282	Staphylococcus epidermidis	Bacteria	Firmicutes	Bacilli	Bacillales	Staphylococcaceae	Staphylococcus	Staphylococcus epidermidis	-	rep16	-	No
NC_013336.1	refseq	Plasmid	SAP060B	4498	circular	17-DEC-2014	Staphylococcus aureus plasmid SAP060B, complete sequence	1280	Staphylococcus aureus	Bacteria	Firmicutes	Bacilli	Bacillales	Staphylococcaceae	Staphylococcus	Staphylococcus aureus	MOBV	rep7	rep7	No
NC_013303.1	refseq	Plasmid	SAP072A	20653	circular	17-DEC-2014	Staphylococcus aureus plasmid SAP072A, complete sequence	1280	Staphylococcus aureus	Bacteria	Firmicutes	Bacilli	Bacillales	Staphylococcaceae	Staphylococcus	Staphylococcus aureus	-	rep16;rep5	rep16;rep5	No
NC_013304.1	refseq	Plasmid	SAP073A	20729	circular	17-DEC-2014	Staphylococcus aureus plasmid SAP073A, complete sequence	1280	Staphylococcus aureus	Bacteria	Firmicutes	Bacilli	Bacillales	Staphylococcaceae	Staphylococcus	Staphylococcus aureus	-	rep16;rep5	rep16;rep5	No
NC_013343.1	refseq	Plasmid	SAP080A	43892	circular	17-DEC-2014	Staphylococcus aureus plasmid SAP080A, complete sequence	1280	Staphylococcus aureus	Bacteria	Firmicutes	Bacilli	Bacillales	Staphylococcaceae	Staphylococcus	Staphylococcus aureus	MOBQ	rep15	rep15	No
NC_013317.1	refseq	Plasmid	p5753cA	21806	circular	17-DEC-2014	Enterococcus faecium plasmid p5753cA, complete sequence	1352	Enterococcus faecium	Bacteria	Firmicutes	Bacilli	Lactobacillales	Enterococcaceae	Enterococcus	Enterococcus faecium	-	-	-	No
NC_013347.1	refseq	Plasmid	pSK62	22694	circular	17-DEC-2014	Staphylococcus aureus plasmid pSK62, complete sequence	1280	Staphylococcus aureus	Bacteria	Firmicutes	Bacilli	Bacillales	Staphylococcaceae	Staphylococcus	Staphylococcus aureus	-	rep20	rep20	No
NC_013348.1	refseq	Plasmid	pSK156	45052	circular	17-DEC-2014	Staphylococcus aureus plasmid pSK156, complete sequence	1280	Staphylococcus aureus	Bacteria	Firmicutes	Bacilli	Bacillales	Staphylococcaceae	Staphylococcus	Staphylococcus aureus	-	rep16;rep19;rep20	rep16;rep19;rep20	No
NC_013349.1	refseq	Plasmid	SAP099B	16428	circular	17-DEC-2014	Staphylococcus aureus plasmid SAP099B, complete sequence	1280	Staphylococcus aureus	Bacteria	Firmicutes	Bacilli	Bacillales	Staphylococcaceae	Staphylococcus	Staphylococcus aureus	-	repUS23	repUS23	No
NC_018979.1	refseq	Plasmid	297_cp32-12	30795	circular	17-DEC-2014	Borrelia burgdorferi 297 plasmid 297_cp32-12, complete sequence	521009	Borrelia burgdorferi 297	Bacteria	Spirochaetes	Spirochaetia	Spirochaetales	Borreliaceae	Borreliella	Borreliella burgdorferi	-	-	-	No
NC_018980.1	refseq	Plasmid	297_cp32-7	21165	circular	17-DEC-2014	Borrelia burgdorferi 297 plasmid 297_cp32-7, complete sequence	521009	Borrelia burgdorferi 297	Bacteria	Spirochaetes	Spirochaetia	Spirochaetales	Borreliaceae	Borreliella	Borreliella burgdorferi	-	-	-	No
NC_018989.1	refseq	Plasmid	297_lp28-5	20974	linear	17-DEC-2014	Borrelia burgdorferi 297 plasmid 297_lp28-5, complete sequence	521009	Borrelia burgdorferi 297	Bacteria	Spirochaetes	Spirochaetia	Spirochaetales	Borreliaceae	Borreliella	Borreliella burgdorferi	-	-	-	No
NC_018990.1	refseq	Plasmid	297_lp28-3	25211	linear	17-DEC-2014	Borrelia burgdorferi 297 plasmid 297_lp28-3, complete sequence	521009	Borrelia burgdorferi 297	Bacteria	Spirochaetes	Spirochaetia	Spirochaetales	Borreliaceae	Borreliella	Borreliella burgdorferi	-	-	-	No
NC_018991.1	refseq	Plasmid	297_lp38	27035	linear	17-DEC-2014	Borrelia burgdorferi 297 plasmid 297_lp38, complete sequence	521009	Borrelia burgdorferi 297	Bacteria	Spirochaetes	Spirochaetia	Spirochaetales	Borreliaceae	Borreliella	Borreliella burgdorferi	-	-	-	No
NC_018992.1	refseq	Plasmid	297_lp17	12965	linear	17-DEC-2014	Borrelia burgdorferi 297 plasmid 297_lp17, complete sequence	521009	Borrelia burgdorferi 297	Bacteria	Spirochaetes	Spirochaetia	Spirochaetales	Borreliaceae	Borreliella	Borreliella burgdorferi	-	-	-	No
NC_018993.1	refseq	Plasmid	297_lp28-4	25788	linear	17-DEC-2014	Borrelia burgdorferi 297 plasmid 297_lp28-4, complete sequence	521009	Borrelia burgdorferi 297	Bacteria	Spirochaetes	Spirochaetia	Spirochaetales	Borreliaceae	Borreliella	Borreliella burgdorferi	-	-	-	No
NC_018994.1	refseq	Plasmid	pNDM-1_Dok01	195560	circular	17-DEC-2014	Escherichia coli plasmid pNDM-1_Dok01, complete sequence	562	Escherichia coli	Bacteria	Proteobacteria	Gammaproteobacteria	Enterobacterales	Enterobacteriaceae	Escherichia	Escherichia coli	MOBH	IncA/C2	IncA/C2	No
NC_018995.1	refseq	Plasmid	pHUSEC41-1	91942	circular	17-DEC-2014	Escherichia coli plasmid pHUSEC41-1, complete sequence	562	Escherichia coli	Bacteria	Proteobacteria	Gammaproteobacteria	Enterobacterales	Enterobacteriaceae	Escherichia	Escherichia coli	MOBP	IncB/O/K/Z	IncB/O/K/Z	No
NC_018996.1	refseq	Plasmid	pHUSEC41-4	5153	circular	17-DEC-2014	Escherichia coli plasmid pHUSEC41-4, complete sequence	562	Escherichia coli	Bacteria	Proteobacteria	Gammaproteobacteria	Enterobacterales	Enterobacteriaceae	Escherichia	Escherichia coli	-	ColRNAI	-	No
NC_019000.1	refseq	Plasmid	pHUSEC41-2	73564	circular	17-DEC-2014	Escherichia coli plasmid pHUSEC41-2, complete sequence	562	Escherichia coli	Bacteria	Proteobacteria	Gammaproteobacteria	Enterobacterales	Enterobacteriaceae	Escherichia	Escherichia coli	-	IncFIB(AP001918);IncFII	IncFIB(AP001918)	No
NC_013331.1	refseq	Plasmid	SAP047A	28974	circular	17-DEC-2014	Staphylococcus aureus plasmid SAP047A, complete sequence	1280	Staphylococcus aureus	Bacteria	Firmicutes	Bacilli	Bacillales	Staphylococcaceae	Staphylococcus	Staphylococcus aureus	MOBV	rep21;rep5	rep21;rep5	No
NC_019003.1	refseq	Plasmid	297_cp32-1	30902	circular	17-DEC-2014	Borrelia burgdorferi 297 plasmid 297_cp32-1, complete sequence	521009	Borrelia burgdorferi 297	Bacteria	Spirochaetes	Spirochaetia	Spirochaetales	Borreliaceae	Borreliella	Borreliella burgdorferi	-	-	-	No
NC_019004.1	refseq	Plasmid	297_cp32-11	30286	circular	17-DEC-2014	Borrelia burgdorferi 297 plasmid 297_cp32-11, complete sequence	521009	Borrelia burgdorferi 297	Bacteria	Spirochaetes	Spirochaetia	Spirochaetales	Borreliaceae	Borreliella	Borreliella burgdorferi	-	-	-	No
NC_019006.1	refseq	Plasmid	297_cp32-3	30262	circular	17-DEC-2014	Borrelia burgdorferi 297 plasmid 297_cp32-3, complete sequence	521009	Borrelia burgdorferi 297	Bacteria	Spirochaetes	Spirochaetia	Spirochaetales	Borreliaceae	Borreliella	Borreliella burgdorferi	-	-	-	No
NC_013390.1	refseq	Plasmid	SAP108B	6206	circular	17-DEC-2014	Staphylococcus epidermidis plasmid SAP108B, complete sequence	1282	Staphylococcus epidermidis	Bacteria	Firmicutes	Bacilli	Bacillales	Staphylococcaceae	Staphylococcus	Staphylococcus epidermidis	MOBP	rep5	-	No
NC_013394.1	refseq	Plasmid	pSK103	4607	circular	17-DEC-2014	Staphylococcus epidermidis plasmid pSK103, complete sequence	1282	Staphylococcus epidermidis	Bacteria	Firmicutes	Bacilli	Bacillales	Staphylococcaceae	Staphylococcus	Staphylococcus epidermidis	MOBP	rep7b	rep7b	No
NC_013384.1	refseq	Plasmid	SAP110B	6794	circular	17-DEC-2014	Staphylococcus epidermidis plasmid SAP110B, complete sequence	1282	Staphylococcus epidermidis	Bacteria	Firmicutes	Bacilli	Bacillales	Staphylococcaceae	Staphylococcus	Staphylococcus epidermidis	-	-	-	No
NC_013371.1	refseq	Plasmid	SAP008A	9968	circular	17-DEC-2014	Staphylococcus sp. 693-2 plasmid SAP008A, complete sequence	373067	Staphylococcus sp. 693-2	Bacteria	Firmicutes	Bacilli	Bacillales	Staphylococcaceae	Staphylococcus	Staphylococcus sp. 693-2	MOBP	-	-	No
NC_013318.1	refseq	Plasmid	SAP012A	27267	circular	17-DEC-2014	Staphylococcus aureus plasmid SAP012A, complete sequence	1280	Staphylococcus aureus	Bacteria	Firmicutes	Bacilli	Bacillales	Staphylococcaceae	Staphylococcus	Staphylococcus aureus	-	rep20;rep21	rep20	No
NC_013324.1	refseq	Plasmid	SAP027A	29646	circular	17-DEC-2014	Staphylococcus aureus plasmid SAP027A, complete sequence	1280	Staphylococcus aureus	Bacteria	Firmicutes	Bacilli	Bacillales	Staphylococcaceae	Staphylococcus	Staphylococcus aureus	-	rep16;rep19	rep16;rep19	No
NC_013327.1	refseq	Plasmid	pWBG749	38087	circular	17-DEC-2014	Staphylococcus aureus plasmid pWBG749, complete sequence	1280	Staphylococcus aureus	Bacteria	Firmicutes	Bacilli	Bacillales	Staphylococcaceae	Staphylococcus	Staphylococcus aureus	-	rep24	rep24	No
NC_013335.1	refseq	Plasmid	SAP060A	22987	circular	17-DEC-2014	Staphylococcus aureus plasmid SAP060A, complete sequence	1280	Staphylococcus aureus	Bacteria	Firmicutes	Bacilli	Bacillales	Staphylococcaceae	Staphylococcus	Staphylococcus aureus	-	rep20;rep21	rep20	No
NC_013337.1	refseq	Plasmid	SAP064A	30857	circular	17-DEC-2014	Staphylococcus aureus plasmid SAP064A, complete sequence	1280	Staphylococcus aureus	Bacteria	Firmicutes	Bacilli	Bacillales	Staphylococcaceae	Staphylococcus	Staphylococcus aureus	-	rep20;rep21	rep20;rep21	No
NC_013302.1	refseq	Plasmid	SAP070A	3011	circular	17-DEC-2014	Staphylococcus aureus plasmid SAP070A, complete sequence	1280	Staphylococcus aureus	Bacteria	Firmicutes	Bacilli	Bacillales	Staphylococcaceae	Staphylococcus	Staphylococcus aureus	-	rep21	rep21	No
NC_019011.1	refseq	Plasmid	pWBG764	2397	circular	17-DEC-2014	Staphylococcus aureus plasmid pWBG764, complete sequence	1280	Staphylococcus aureus	Bacteria	Firmicutes	Bacilli	Bacillales	Staphylococcaceae	Staphylococcus	Staphylococcus aureus	-	repUS21	repUS21	No
NC_019018.1	refseq	Plasmid	pMUM003	104530	linear	17-DEC-2014	Mycobacterium marinum DL240490 plasmid pMUM003, complete sequence	459420	Mycobacterium marinum DL240490	Bacteria	Actinobacteria	Actinobacteria	Corynebacteriales	Mycobacteriaceae	Mycobacterium	Mycobacterium marinum	-	-	-	No
NC_013325.1	refseq	Plasmid	pWBG745	38204	circular	17-DEC-2014	Staphylococcus aureus plasmid pWBG745, complete sequence	1280	Staphylococcus aureus	Bacteria	Firmicutes	Bacilli	Bacillales	Staphylococcaceae	Staphylococcus	Staphylococcus aureus	-	rep24	rep24	No
NC_013377.1	refseq	Plasmid	SAP105A	26236	circular	17-DEC-2014	Staphylococcus epidermidis plasmid SAP105A, complete sequence	1282	Staphylococcus epidermidis	Bacteria	Firmicutes	Bacilli	Bacillales	Staphylococcaceae	Staphylococcus	Staphylococcus epidermidis	-	-	-	No
NC_013378.1	refseq	Plasmid	SAP105B	16775	circular	17-DEC-2014	Staphylococcus epidermidis plasmid SAP105B, complete sequence	1282	Staphylococcus epidermidis	Bacteria	Firmicutes	Bacilli	Bacillales	Staphylococcaceae	Staphylococcus	Staphylococcus epidermidis	-	rep20	rep20	No
NC_013380.1	refseq	Plasmid	SAP106B	8435	circular	17-DEC-2014	Staphylococcus epidermidis plasmid SAP106B, complete sequence	1282	Staphylococcus epidermidis	Bacteria	Firmicutes	Bacilli	Bacillales	Staphylococcaceae	Staphylococcus	Staphylococcus epidermidis	MOBP	rep5	-	No
NC_013381.1	refseq	Plasmid	SAP107A	42623	circular	17-DEC-2014	Staphylococcus epidermidis plasmid SAP107A, complete sequence	1282	Staphylococcus epidermidis	Bacteria	Firmicutes	Bacilli	Bacillales	Staphylococcaceae	Staphylococcus	Staphylococcus epidermidis	-	-	-	No
NC_013382.1	refseq	Plasmid	SAP107B	10445	circular	17-DEC-2014	Staphylococcus epidermidis plasmid SAP107B, complete sequence	1282	Staphylococcus epidermidis	Bacteria	Firmicutes	Bacilli	Bacillales	Staphylococcaceae	Staphylococcus	Staphylococcus epidermidis	-	rep16	-	No
NC_013389.1	refseq	Plasmid	SAP108A	24518	circular	17-DEC-2014	Staphylococcus epidermidis plasmid SAP108A, complete sequence	1282	Staphylococcus epidermidis	Bacteria	Firmicutes	Bacilli	Bacillales	Staphylococcaceae	Staphylococcus	Staphylococcus epidermidis	-	rep19	-	No
NC_013294.1	refseq	Plasmid	SAP046A	27068	circular	17-DEC-2014	Staphylococcus aureus plasmid SAP046A, complete sequence	1280	Staphylococcus aureus	Bacteria	Firmicutes	Bacilli	Bacillales	Staphylococcaceae	Staphylococcus	Staphylococcus aureus	-	rep16;rep19	rep16;rep19	No
NC_013295.1	refseq	Plasmid	SAP046B	3125	circular	17-DEC-2014	Staphylococcus aureus plasmid SAP046B, complete sequence	1280	Staphylococcus aureus	Bacteria	Firmicutes	Bacilli	Bacillales	Staphylococcaceae	Staphylococcus	Staphylococcus aureus	-	repUS13	repUS13	No
NC_013296.1	refseq	Plasmid	SAP049A	25022	circular	17-DEC-2014	Staphylococcus aureus plasmid SAP049A, complete sequence	1280	Staphylococcus aureus	Bacteria	Firmicutes	Bacilli	Bacillales	Staphylococcaceae	Staphylococcus	Staphylococcus aureus	-	rep16;rep19	rep16;rep19	No
NC_013298.1	refseq	Plasmid	SAP050A	27067	circular	17-DEC-2014	Staphylococcus aureus plasmid SAP050A, complete sequence	1280	Staphylococcus aureus	Bacteria	Firmicutes	Bacilli	Bacillales	Staphylococcaceae	Staphylococcus	Staphylococcus aureus	-	rep16;rep19	rep16;rep19	No
NC_013332.1	refseq	Plasmid	SAP052A	32445	circular	17-DEC-2014	Staphylococcus aureus plasmid SAP052A, complete sequence	1280	Staphylococcus aureus	Bacteria	Firmicutes	Bacilli	Bacillales	Staphylococcaceae	Staphylococcus	Staphylococcus aureus	-	rep10;rep16;rep19;rep21	rep16;rep19	No
NC_013333.1	refseq	Plasmid	SAP055A	20453	circular	17-DEC-2014	Staphylococcus aureus plasmid SAP055A, complete sequence	1280	Staphylococcus aureus	Bacteria	Firmicutes	Bacilli	Bacillales	Staphylococcaceae	Staphylococcus	Staphylococcus aureus	-	rep20	rep20	No
NC_013334.1	refseq	Plasmid	SAP057A	39308	circular	17-DEC-2014	Staphylococcus aureus plasmid SAP057A, complete sequence	1280	Staphylococcus aureus	Bacteria	Firmicutes	Bacilli	Bacillales	Staphylococcaceae	Staphylococcus	Staphylococcus aureus	-	rep20;repUS5	rep20;repUS5	No
NC_013306.1	refseq	Plasmid	SAP084A	4595	circular	17-DEC-2014	Staphylococcus aureus plasmid SAP084A, complete sequence	1280	Staphylococcus aureus	Bacteria	Firmicutes	Bacilli	Bacillales	Staphylococcaceae	Staphylococcus	Staphylococcus aureus	MOBP	rep7b	rep7b	No
NC_013330.1	refseq	Plasmid	pWBG759	28384	circular	17-DEC-2014	Staphylococcus aureus plasmid pWBG759, complete sequence	1280	Staphylococcus aureus	Bacteria	Firmicutes	Bacilli	Bacillales	Staphylococcaceae	Staphylococcus	Staphylococcus aureus	-	rep16;rep19	rep16;rep19	No
NC_019007.1	refseq	Plasmid	SAP048A	27268	circular	17-DEC-2014	Staphylococcus aureus plasmid SAP048A, complete sequence	1280	Staphylococcus aureus	Bacteria	Firmicutes	Bacilli	Bacillales	Staphylococcaceae	Staphylococcus	Staphylococcus aureus	-	rep20;rep21	rep20	No
NC_013297.1	refseq	Plasmid	SAP049B	3125	circular	17-DEC-2014	Staphylococcus aureus plasmid SAP049B, complete sequence	1280	Staphylococcus aureus	Bacteria	Firmicutes	Bacilli	Bacillales	Staphylococcaceae	Staphylococcus	Staphylococcus aureus	-	repUS13	repUS13	No
NC_013310.1	refseq	Plasmid	SAP093B	1290	circular	17-DEC-2014	Staphylococcus aureus plasmid SAP093B, complete sequence	1280	Staphylococcus aureus	Bacteria	Firmicutes	Bacilli	Bacillales	Staphylococcaceae	Staphylococcus	Staphylococcus aureus	-	rep10	rep10	No
NC_019010.1	refseq	Plasmid	pSK67	27439	circular	17-DEC-2014	Staphylococcus aureus plasmid pSK67, complete sequence	1280	Staphylococcus aureus	Bacteria	Firmicutes	Bacilli	Bacillales	Staphylococcaceae	Staphylococcus	Staphylococcus aureus	-	rep20;rep21	rep20	No
NC_013376.2	refseq	Plasmid	SAP104B	1552	circular	17-DEC-2014	Staphylococcus aureus SK6575 plasmid SAP104B, complete sequence	903521	Staphylococcus aureus SK6575	Bacteria	Firmicutes	Bacilli	Bacillales	Staphylococcaceae	Staphylococcus	Staphylococcus aureus	-	rep10b	rep10b	No
NC_013321.1	refseq	Plasmid	SAP017A	32650	circular	17-DEC-2014	Staphylococcus aureus plasmid SAP017A, complete sequence	1280	Staphylococcus aureus	Bacteria	Firmicutes	Bacilli	Bacillales	Staphylococcaceae	Staphylococcus	Staphylococcus aureus	-	rep20	rep20	No
NC_013290.1	refseq	Plasmid	pWBG750	20653	circular	17-DEC-2014	Staphylococcus aureus plasmid pWBG750, complete sequence	1280	Staphylococcus aureus	Bacteria	Firmicutes	Bacilli	Bacillales	Staphylococcaceae	Staphylococcus	Staphylococcus aureus	-	rep16;rep5	rep16;rep5	No
NC_013291.1	refseq	Plasmid	pWBG751	2473	circular	17-DEC-2014	Staphylococcus aureus plasmid pWBG751, complete sequence	1280	Staphylococcus aureus	Bacteria	Firmicutes	Bacilli	Bacillales	Staphylococcaceae	Staphylococcus	Staphylococcus aureus	-	rep10	rep10	No
NC_013328.1	refseq	Plasmid	pWBG753	30047	circular	17-DEC-2014	Staphylococcus aureus plasmid pWBG753, complete sequence	1280	Staphylococcus aureus	Bacteria	Firmicutes	Bacilli	Bacillales	Staphylococcaceae	Staphylococcus	Staphylococcus aureus	MOBV	rep20;rep7	rep20;rep7	No
NC_018977.1	refseq	Plasmid	pEAR4.3	4369	circular	17-DEC-2014	Erwinia amylovora ATCC BAA-2158 plasmid pEAR4.3, complete sequence	889211	Erwinia amylovora ATCC BAA-2158	Bacteria	Proteobacteria	Gammaproteobacteria	Enterobacterales	Erwiniaceae	Erwinia	Erwinia amylovora	MOBP	-	-	No
NC_018978.1	refseq	Plasmid	pEA29	28138	circular	17-DEC-2014	Erwinia amylovora ATCC BAA-2158 plasmid pEA29, complete sequence	889211	Erwinia amylovora ATCC BAA-2158	Bacteria	Proteobacteria	Gammaproteobacteria	Enterobacterales	Erwiniaceae	Erwinia	Erwinia amylovora	-	-	-	No
NC_018981.1	refseq	Plasmid	297_cp32-5	30636	circular	17-DEC-2014	Borrelia burgdorferi 297 plasmid 297_cp32-5, complete sequence	521009	Borrelia burgdorferi 297	Bacteria	Spirochaetes	Spirochaetia	Spirochaetales	Borreliaceae	Borreliella	Borreliella burgdorferi	-	-	-	No
NC_018988.1	refseq	Plasmid	297_lp28-1	20978	linear	17-DEC-2014	Borrelia burgdorferi 297 plasmid 297_lp28-1, complete sequence	521009	Borrelia burgdorferi 297	Bacteria	Spirochaetes	Spirochaetia	Spirochaetales	Borreliaceae	Borreliella	Borreliella burgdorferi	-	-	-	No
NC_013379.2	refseq	Plasmid	SAP106A	38556	circular	17-DEC-2014	Staphylococcus epidermidis plasmid SAP106A, complete sequence	1282	Staphylococcus epidermidis	Bacteria	Firmicutes	Bacilli	Bacillales	Staphylococcaceae	Staphylococcus	Staphylococcus epidermidis	MOBP	rep5	-	No
NC_013393.1	refseq	Plasmid	pSK105	23263	circular	17-DEC-2014	Staphylococcus epidermidis plasmid pSK105, complete sequence	1282	Staphylococcus epidermidis	Bacteria	Firmicutes	Bacilli	Bacillales	Staphylococcaceae	Staphylococcus	Staphylococcus epidermidis	-	repUS9	repUS9	No
NC_013383.1	refseq	Plasmid	SAP110A	24711	circular	17-DEC-2014	Staphylococcus epidermidis plasmid SAP110A, complete sequence	1282	Staphylococcus epidermidis	Bacteria	Firmicutes	Bacilli	Bacillales	Staphylococcaceae	Staphylococcus	Staphylococcus epidermidis	-	-	-	No
NC_013313.1	refseq	Plasmid	pWBG763	20730	circular	17-DEC-2014	Staphylococcus aureus plasmid pWBG763, complete sequence	1280	Staphylococcus aureus	Bacteria	Firmicutes	Bacilli	Bacillales	Staphylococcaceae	Staphylococcus	Staphylococcus aureus	-	rep16;rep5	rep16;rep5	No
NC_018997.1	refseq	Plasmid	pHUSEC41-3	7930	circular	17-DEC-2014	Escherichia coli plasmid pHUSEC41-3, complete sequence	562	Escherichia coli	Bacteria	Proteobacteria	Gammaproteobacteria	Enterobacterales	Enterobacteriaceae	Escherichia	Escherichia coli	MOBP	ColRNAI	-	No
NC_019005.1	refseq	Plasmid	297_cp32-6	30641	circular	17-DEC-2014	Borrelia burgdorferi 297 plasmid 297_cp32-6, complete sequence	521009	Borrelia burgdorferi 297	Bacteria	Spirochaetes	Spirochaetia	Spirochaetales	Borreliaceae	Borreliella	Borreliella burgdorferi	-	-	-	No
NC_013391.1	refseq	Plasmid	SAP108C	4572	circular	17-DEC-2014	Staphylococcus epidermidis plasmid SAP108C, complete sequence	1282	Staphylococcus epidermidis	Bacteria	Firmicutes	Bacilli	Bacillales	Staphylococcaceae	Staphylococcus	Staphylococcus epidermidis	MOBP	rep7	-	No
NC_018965.1	refseq	Plasmid	SAP077A	35510	circular	17-DEC-2014	Staphylococcus aureus plasmid SAP077A, complete sequence	1280	Staphylococcus aureus	Bacteria	Firmicutes	Bacilli	Bacillales	Staphylococcaceae	Staphylococcus	Staphylococcus aureus	-	rep20;rep5	rep20;rep5	No
NC_013341.1	refseq	Plasmid	SAP077B	13342	circular	17-DEC-2014	Staphylococcus aureus plasmid SAP077B, complete sequence	1280	Staphylococcus aureus	Bacteria	Firmicutes	Bacilli	Bacillales	Staphylococcaceae	Staphylococcus	Staphylococcus aureus	MOBT	-	-	No
NC_013305.1	refseq	Plasmid	SAP078B	2415	circular	17-DEC-2014	Staphylococcus aureus plasmid SAP078B, complete sequence	1280	Staphylococcus aureus	Bacteria	Firmicutes	Bacilli	Bacillales	Staphylococcaceae	Staphylococcus	Staphylococcus aureus	-	rep10	rep10	No
NC_013307.1	refseq	Plasmid	SAP085A	4439	circular	17-DEC-2014	Staphylococcus aureus plasmid SAP085A, complete sequence	1280	Staphylococcus aureus	Bacteria	Firmicutes	Bacilli	Bacillales	Staphylococcaceae	Staphylococcus	Staphylococcus aureus	MOBV	rep7	rep7	No
NC_013345.1	refseq	Plasmid	SAP085B	3961	circular	17-DEC-2014	Staphylococcus aureus plasmid SAP085B, complete sequence	1280	Staphylococcus aureus	Bacteria	Firmicutes	Bacilli	Bacillales	Staphylococcaceae	Staphylococcus	Staphylococcus aureus	MOBV	repUS16	repUS16	No
NC_013346.1	refseq	Plasmid	SAP087A	2396	circular	17-DEC-2014	Staphylococcus aureus plasmid SAP087A, complete sequence	1280	Staphylococcus aureus	Bacteria	Firmicutes	Bacilli	Bacillales	Staphylococcaceae	Staphylococcus	Staphylococcus aureus	-	-	-	No
NC_013308.1	refseq	Plasmid	SAP089A	4595	circular	17-DEC-2014	Staphylococcus aureus plasmid SAP089A, complete sequence	1280	Staphylococcus aureus	Bacteria	Firmicutes	Bacilli	Bacillales	Staphylococcaceae	Staphylococcus	Staphylococcus aureus	MOBP	rep7b	rep7b	No
NC_013312.1	refseq	Plasmid	SAP095B	4439	circular	17-DEC-2014	Staphylococcus aureus plasmid SAP095B, complete sequence	1280	Staphylococcus aureus	Bacteria	Firmicutes	Bacilli	Bacillales	Staphylococcaceae	Staphylococcus	Staphylococcus aureus	MOBV	rep7	rep7	No
NC_013292.1	refseq	Plasmid	pWBG752	24654	circular	17-DEC-2014	Staphylococcus aureus plasmid pWBG752, complete sequence	1280	Staphylococcus aureus	Bacteria	Firmicutes	Bacilli	Bacillales	Staphylococcaceae	Staphylococcus	Staphylococcus aureus	-	rep16;rep19;rep5	rep16;rep19;rep5	No
NC_013293.1	refseq	Plasmid	pWBG757	20730	circular	17-DEC-2014	Staphylococcus aureus plasmid pWBG757, complete sequence	1280	Staphylococcus aureus	Bacteria	Firmicutes	Bacilli	Bacillales	Staphylococcaceae	Staphylococcus	Staphylococcus aureus	-	rep16;rep5	rep16;rep5	No
NC_013299.1	refseq	Plasmid	SAP051A	23059	circular	17-DEC-2014	Staphylococcus aureus plasmid SAP051A, complete sequence	1280	Staphylococcus aureus	Bacteria	Firmicutes	Bacilli	Bacillales	Staphylococcaceae	Staphylococcus	Staphylococcus aureus	-	rep16;rep19	rep16;rep19	No
NC_013301.1	refseq	Plasmid	SAP053A	20672	circular	17-DEC-2014	Staphylococcus aureus plasmid SAP053A, complete sequence	1280	Staphylococcus aureus	Bacteria	Firmicutes	Bacilli	Bacillales	Staphylococcaceae	Staphylococcus	Staphylococcus aureus	-	rep16;rep5	rep16;rep5	No
NC_019008.1	refseq	Plasmid	SAP074A	27268	circular	17-DEC-2014	Staphylococcus aureus plasmid SAP074A, complete sequence	1280	Staphylococcus aureus	Bacteria	Firmicutes	Bacilli	Bacillales	Staphylococcaceae	Staphylococcus	Staphylococcus aureus	-	rep20;rep21	rep20	No
NC_013340.1	refseq	Plasmid	SAP076A	35114	circular	17-DEC-2014	Staphylococcus aureus plasmid SAP076A, complete sequence	1280	Staphylococcus aureus	Bacteria	Firmicutes	Bacilli	Bacillales	Staphylococcaceae	Staphylococcus	Staphylococcus aureus	-	rep20;rep5	rep20;rep5	No
NC_019009.1	refseq	Plasmid	SAP078A	35508	circular	17-DEC-2014	Staphylococcus aureus plasmid SAP078A, complete sequence	1280	Staphylococcus aureus	Bacteria	Firmicutes	Bacilli	Bacillales	Staphylococcaceae	Staphylococcus	Staphylococcus aureus	-	rep20;rep5	rep20;rep5	No
NC_013342.1	refseq	Plasmid	SAP079A	47322	circular	17-DEC-2014	Staphylococcus aureus plasmid SAP079A, complete sequence	1280	Staphylococcus aureus	Bacteria	Firmicutes	Bacilli	Bacillales	Staphylococcaceae	Staphylococcus	Staphylococcus aureus	MOBQ	rep13;rep15	rep15	No
NC_013344.1	refseq	Plasmid	SAP082A	44116	circular	17-DEC-2014	Staphylococcus aureus plasmid SAP082A, complete sequence	1280	Staphylococcus aureus	Bacteria	Firmicutes	Bacilli	Bacillales	Staphylococcaceae	Staphylococcus	Staphylococcus aureus	MOBQ	rep13;rep15	rep15	No
NC_018982.1	refseq	Plasmid	297_cp32-9	21172	circular	17-DEC-2014	Borrelia burgdorferi 297 plasmid 297_cp32-9, complete sequence	521009	Borrelia burgdorferi 297	Bacteria	Spirochaetes	Spirochaetia	Spirochaetales	Borreliaceae	Borreliella	Borreliella burgdorferi	-	-	-	No
NC_018983.1	refseq	Plasmid	297_cp26	26514	circular	17-DEC-2014	Borrelia burgdorferi 297 plasmid 297_cp26, complete sequence	521009	Borrelia burgdorferi 297	Bacteria	Spirochaetes	Spirochaetia	Spirochaetales	Borreliaceae	Borreliella	Borreliella burgdorferi	-	-	-	No
NC_018984.1	refseq	Plasmid	297_cp32-4	30301	circular	17-DEC-2014	Borrelia burgdorferi 297 plasmid 297_cp32-4, complete sequence	521009	Borrelia burgdorferi 297	Bacteria	Spirochaetes	Spirochaetia	Spirochaetales	Borreliaceae	Borreliella	Borreliella burgdorferi	-	-	-	No
NC_018986.1	refseq	Plasmid	297_lp36	22715	linear	17-DEC-2014	Borrelia burgdorferi 297 plasmid 297_lp36, complete sequence	521009	Borrelia burgdorferi 297	Bacteria	Spirochaetes	Spirochaetia	Spirochaetales	Borreliaceae	Borreliella	Borreliella burgdorferi	-	-	-	No
NC_018987.1	refseq	Plasmid	297_lp28-6	22135	linear	17-DEC-2014	Borrelia burgdorferi 297 plasmid 297_lp28-6, complete sequence	521009	Borrelia burgdorferi 297	Bacteria	Spirochaetes	Spirochaetia	Spirochaetales	Borreliaceae	Borreliella	Borreliella burgdorferi	-	-	-	No
NC_018998.1	refseq	Plasmid	pTC1	91019	circular	17-DEC-2014	Escherichia coli F18+ plasmid pTC1, complete sequence	488477	Escherichia coli F18+	Bacteria	Proteobacteria	Gammaproteobacteria	Enterobacterales	Enterobacteriaceae	Escherichia	Escherichia coli	MOBF	IncFII	IncFII	No
NC_013392.2	refseq	Plasmid	SAP108D	2422	circular	17-DEC-2014	Staphylococcus epidermidis plasmid SAP108D, complete sequence	1282	Staphylococcus epidermidis	Bacteria	Firmicutes	Bacilli	Bacillales	Staphylococcaceae	Staphylococcus	Staphylococcus epidermidis	-	rep21	-	No
NC_013300.1	refseq	Plasmid	SAP051B	3125	circular	17-DEC-2014	Staphylococcus aureus plasmid SAP051B, complete sequence	1280	Staphylococcus aureus	Bacteria	Firmicutes	Bacilli	Bacillales	Staphylococcaceae	Staphylococcus	Staphylococcus aureus	-	repUS13	repUS13	No
NC_013395.1	refseq	Plasmid	pSK108	2418	circular	17-DEC-2014	Staphylococcus epidermidis plasmid pSK108, complete sequence	1282	Staphylococcus epidermidis	Bacteria	Firmicutes	Bacilli	Bacillales	Staphylococcaceae	Staphylococcus	Staphylococcus epidermidis	-	rep21	-	No
NC_019033.1	refseq	Plasmid	pQNR2078	42379	circular	17-DEC-2014	Escherichia coli plasmid pQNR2078, complete sequence	562	Escherichia coli	Bacteria	Proteobacteria	Gammaproteobacteria	Enterobacterales	Enterobacteriaceae	Escherichia	Escherichia coli	MOBF	IncN	IncN	No
NC_018985.1	refseq	Plasmid	pEAR5.2	5251	circular	17-DEC-2014	Erwinia amylovora ATCC BAA-2158 plasmid pEAR5.2, complete sequence	889211	Erwinia amylovora ATCC BAA-2158	Bacteria	Proteobacteria	Gammaproteobacteria	Enterobacterales	Erwiniaceae	Erwinia	Erwinia amylovora	MOBP	-	-	No
NC_019040.1	refseq	Plasmid	p62	6222	circular	17-DEC-2014	Escherichia coli ETEC 1392/75 plasmid p62, complete sequence	762608	Escherichia coli ETEC 1392/75	Bacteria	Proteobacteria	Gammaproteobacteria	Enterobacterales	Enterobacteriaceae	Escherichia	Escherichia coli	-	-	-	No
NC_019041.1	refseq	Plasmid	pO157	92077	circular	17-DEC-2014	Escherichia coli O157:H7 plasmid pO157, complete sequence	83334	Escherichia coli O157:H7	Bacteria	Proteobacteria	Gammaproteobacteria	Enterobacterales	Enterobacteriaceae	Escherichia	Escherichia coli	-	IncFIB(AP001918);IncFII	IncFIB(AP001918);IncFII	No
NC_011917.1	refseq	Plasmid	plLF82	108379	circular	17-DEC-2014	Escherichia coli LF82 plasmid plLF82, complete sequence	591946	Escherichia coli LF82	Bacteria	Proteobacteria	Gammaproteobacteria	Enterobacterales	Enterobacteriaceae	Escherichia	Escherichia coli	-	IncFIB(pLF82)	IncFIB(pLF82)	No
NC_019037.1	refseq	Plasmid	pChi7122-2	82676	circular	17-DEC-2014	Escherichia coli plasmid pChi7122-2, complete sequence	562	Escherichia coli	Bacteria	Proteobacteria	Gammaproteobacteria	Enterobacterales	Enterobacteriaceae	Escherichia	Escherichia coli	MOBF	IncFII	IncFII	No
NC_019039.1	refseq	Plasmid	pChi7122-3	56676	circular	17-DEC-2014	Escherichia coli plasmid pChi7122-3, complete sequence	562	Escherichia coli	Bacteria	Proteobacteria	Gammaproteobacteria	Enterobacterales	Enterobacteriaceae	Escherichia	Escherichia coli	MOBP	IncI2	IncI2	No
NC_019044.1	refseq	Plasmid	pND12_96	92290	circular	17-DEC-2014	Escherichia coli plasmid pND12_96, complete sequence	562	Escherichia coli	Bacteria	Proteobacteria	Gammaproteobacteria	Enterobacterales	Enterobacteriaceae	Escherichia	Escherichia coli	MOBP	IncI1	IncI1	No
NC_019043.1	refseq	Plasmid	pND11_107	107138	circular	17-DEC-2014	Escherichia coli plasmid pND11_107, complete sequence	562	Escherichia coli	Bacteria	Proteobacteria	Gammaproteobacteria	Enterobacterales	Enterobacteriaceae	Escherichia	Escherichia coli	MOBP	IncI1	IncI1	No
NC_019053.1	refseq	Plasmid	pAm08WL3069	3069	circular	17-DEC-2014	Escherichia coli plasmid pAm08WL3069, complete sequence	562	Escherichia coli	Bacteria	Proteobacteria	Gammaproteobacteria	Enterobacterales	Enterobacteriaceae	Escherichia	Escherichia coli	-	ColRNAI	-	No
NC_019054.1	refseq	Plasmid	pAm08CD7339	7339	circular	17-DEC-2014	Escherichia coli plasmid pAm08CD7339, complete sequence	562	Escherichia coli	Bacteria	Proteobacteria	Gammaproteobacteria	Enterobacterales	Enterobacteriaceae	Escherichia	Escherichia coli	-	-	-	No
NC_019059.1	refseq	Plasmid	pJD8	1546	circular	17-DEC-2014	Escherichia coli plasmid pJD8, complete sequence	562	Escherichia coli	Bacteria	Proteobacteria	Gammaproteobacteria	Enterobacterales	Enterobacteriaceae	Escherichia	Escherichia coli	-	Col(MG828)	Col(MG828)	No
NC_019060.1	refseq	Plasmid	pQ1-1	6200	circular	17-DEC-2014	Escherichia coli plasmid pQ1-1, complete sequence	562	Escherichia coli	Bacteria	Proteobacteria	Gammaproteobacteria	Enterobacterales	Enterobacteriaceae	Escherichia	Escherichia coli	-	-	-	Yes
NC_019061.1	refseq	Plasmid	pPWD4_103	103297	circular	17-DEC-2014	Escherichia coli plasmid pPWD4_103, complete sequence	562	Escherichia coli	Bacteria	Proteobacteria	Gammaproteobacteria	Enterobacterales	Enterobacteriaceae	Escherichia	Escherichia coli	MOBP	IncI1	IncI1	No
NC_019070.1	refseq	Plasmid	pCERC1	6790	circular	17-DEC-2014	Escherichia coli plasmid pCERC1, complete sequence	562	Escherichia coli	Bacteria	Proteobacteria	Gammaproteobacteria	Enterobacterales	Enterobacteriaceae	Escherichia	Escherichia coli	-	-	-	No
NC_019080.1	refseq	Plasmid	pT108	9007	circular	17-DEC-2014	Escherichia coli plasmid pT108, complete sequence	562	Escherichia coli	Bacteria	Proteobacteria	Gammaproteobacteria	Enterobacterales	Enterobacteriaceae	Escherichia	Escherichia coli	-	-	-	No
NC_019081.1	refseq	Plasmid	pHCG11	7995	circular	17-DEC-2014	Escherichia coli plasmid pHCG11, complete sequence	562	Escherichia coli	Bacteria	Proteobacteria	Gammaproteobacteria	Enterobacterales	Enterobacteriaceae	Escherichia	Escherichia coli	-	-	-	No
NC_019082.1	refseq	Plasmid	pZS50	51556	circular	17-DEC-2014	Escherichia coli plasmid pZS50, complete sequence	562	Escherichia coli	Bacteria	Proteobacteria	Gammaproteobacteria	Enterobacterales	Enterobacteriaceae	Escherichia	Escherichia coli	MOBF	IncN	IncN	No
NC_019083.1	refseq	Plasmid	pEC14_35	34945	circular	17-DEC-2014	Escherichia coli plasmid pEC14_35, complete sequence	562	Escherichia coli	Bacteria	Proteobacteria	Gammaproteobacteria	Enterobacterales	Enterobacteriaceae	Escherichia	Escherichia coli	MOBP	IncX3(pEC14)	IncX3(pEC14)	No
NC_019085.1	refseq	Plasmid	pPAB19-3	2989	circular	17-DEC-2014	Escherichia coli plasmid pPAB19-3, complete sequence	562	Escherichia coli	Bacteria	Proteobacteria	Gammaproteobacteria	Enterobacterales	Enterobacteriaceae	Escherichia	Escherichia coli	-	-	-	No
NC_019086.1	refseq	Plasmid	pECY6-7	2699	circular	17-DEC-2014	Escherichia coli plasmid pECY6-7, complete sequence	562	Escherichia coli	Bacteria	Proteobacteria	Gammaproteobacteria	Enterobacterales	Enterobacteriaceae	Escherichia	Escherichia coli	-	-	-	No
NC_019087.1	refseq	Plasmid	pKC396	44216	circular	17-DEC-2014	Escherichia coli O25b:H4-ST131 str. EC958 plasmid pKC396, complete sequence	941322	Escherichia coli O25b:H4-ST131	Bacteria	Proteobacteria	Gammaproteobacteria	Enterobacterales	Enterobacteriaceae	Escherichia	Escherichia coli	MOBF	IncN	IncN	No
NC_019088.1	refseq	Plasmid	pRPEC180_47	47506	circular	17-DEC-2014	Escherichia coli plasmid pRPEC180_47, complete sequence	562	Escherichia coli	Bacteria	Proteobacteria	Gammaproteobacteria	Enterobacterales	Enterobacteriaceae	Escherichia	Escherichia coli	MOBP	IncX1	IncX1	No
NC_011514.1	refseq	Plasmid	pTN38148	10669	linear	17-DEC-2014	Escherichia coli plasmid pTN38148, complete sequence	562	Escherichia coli	Bacteria	Proteobacteria	Gammaproteobacteria	Enterobacterales	Enterobacteriaceae	Escherichia	Escherichia coli	-	IncI1	IncI1	No
NC_019092.1	refseq	Plasmid	pLST424C-10	8848	circular	17-DEC-2014	Escherichia coli plasmid pLST424C-10, complete sequence	562	Escherichia coli	Bacteria	Proteobacteria	Gammaproteobacteria	Enterobacterales	Enterobacteriaceae	Escherichia	Escherichia coli	-	ColRNAI	-	No
NC_019013.1	refseq	Plasmid	pSYM1	50572	circular	17-DEC-2014	Escherichia coli strain G3/10 plasmid pSYM1, complete sequence	562	Escherichia coli	Bacteria	Proteobacteria	Gammaproteobacteria	Enterobacterales	Enterobacteriaceae	Escherichia	Escherichia coli	MOBP	IncX1	IncX1	No
NC_019062.1	refseq	Plasmid	p838C-R1	30016	circular	17-DEC-2014	Escherichia coli plasmid p838C-R1, complete sequence	562	Escherichia coli	Bacteria	Proteobacteria	Gammaproteobacteria	Enterobacterales	Enterobacteriaceae	Escherichia	Escherichia coli	MOBQ	Col156	-	No
NC_019065.1	refseq	Plasmid	pPG010208	135803	circular	17-DEC-2014	Escherichia coli plasmid pPG010208, complete sequence	562	Escherichia coli	Bacteria	Proteobacteria	Gammaproteobacteria	Enterobacterales	Enterobacteriaceae	Escherichia	Escherichia coli	MOBH	IncA/C2	IncA/C2	No
NC_019066.1	refseq	Plasmid	pAPEC1990_61	161081	circular	17-DEC-2014	Escherichia coli plasmid pAPEC1990_61, complete sequence	562	Escherichia coli	Bacteria	Proteobacteria	Gammaproteobacteria	Enterobacterales	Enterobacteriaceae	Escherichia	Escherichia coli	MOBH	IncA/C2	IncA/C2	No
NC_019067.1	refseq	Plasmid	pE001	38611	circular	17-DEC-2014	Escherichia coli plasmid pE001, complete sequence	562	Escherichia coli	Bacteria	Proteobacteria	Gammaproteobacteria	Enterobacterales	Enterobacteriaceae	Escherichia	Escherichia coli	MOBP	IncX1	IncX1	No
NC_019068.1	refseq	Plasmid	pKST21	1460	circular	17-DEC-2014	Escherichia coli plasmid pKST21, complete sequence	562	Escherichia coli	Bacteria	Proteobacteria	Gammaproteobacteria	Enterobacterales	Enterobacteriaceae	Escherichia	Escherichia coli	-	Col(MG828)	-	No
NC_019069.1	refseq	Plasmid	pNDM10505	166744	circular	17-DEC-2014	Escherichia coli plasmid pNDM10505, complete sequence	562	Escherichia coli	Bacteria	Proteobacteria	Gammaproteobacteria	Enterobacterales	Enterobacteriaceae	Escherichia	Escherichia coli	MOBH	IncA/C2	IncA/C2	No
NC_019071.1	refseq	Plasmid	pHK09	70382	circular	17-DEC-2014	Escherichia coli plasmid pHK09, complete sequence	562	Escherichia coli	Bacteria	Proteobacteria	Gammaproteobacteria	Enterobacterales	Enterobacteriaceae	Escherichia	Escherichia coli	MOBF	IncFII	IncFII	No
NC_019072.1	refseq	Plasmid	pHK08	69812	circular	17-DEC-2014	Escherichia coli plasmid pHK08, complete sequence	562	Escherichia coli	Bacteria	Proteobacteria	Gammaproteobacteria	Enterobacterales	Enterobacteriaceae	Escherichia	Escherichia coli	MOBF	IncFII	IncFII	No
NC_019073.1	refseq	Plasmid	pHN7A8	76878	circular	17-DEC-2014	Escherichia coli plasmid pHN7A8, complete sequence	562	Escherichia coli	Bacteria	Proteobacteria	Gammaproteobacteria	Enterobacterales	Enterobacteriaceae	Escherichia	Escherichia coli	MOBF	IncFII(pHN7A8)	IncFII(pHN7A8)	No
NC_019074.1	refseq	Plasmid	pHNDD81-1	11744	circular	17-DEC-2014	Escherichia coli plasmid pHNDD81-1, complete sequence	562	Escherichia coli	Bacteria	Proteobacteria	Gammaproteobacteria	Enterobacterales	Enterobacteriaceae	Escherichia	Escherichia coli	-	-	-	No
NC_019075.1	refseq	Plasmid	pKST23	2779	circular	17-DEC-2014	Escherichia coli plasmid pKST23, complete sequence	562	Escherichia coli	Bacteria	Proteobacteria	Gammaproteobacteria	Enterobacterales	Enterobacteriaceae	Escherichia	Escherichia coli	-	Col(MG828)	-	No
NC_019076.1	refseq	Plasmid	pEC158	5706	circular	17-DEC-2014	Escherichia coli plasmid pEC158, complete sequence	562	Escherichia coli	Bacteria	Proteobacteria	Gammaproteobacteria	Enterobacterales	Enterobacteriaceae	Escherichia	Escherichia coli	MOBP	ColRNAI	-	No
NC_019077.1	refseq	Plasmid	pEC34A	3770	circular	17-DEC-2014	Escherichia coli plasmid pEC34A, complete sequence	562	Escherichia coli	Bacteria	Proteobacteria	Gammaproteobacteria	Enterobacterales	Enterobacteriaceae	Escherichia	Escherichia coli	-	ColRNAI	-	No
NC_019079.1	refseq	Plasmid	pEC886	9261	circular	17-DEC-2014	Escherichia coli plasmid pEC886, complete sequence	562	Escherichia coli	Bacteria	Proteobacteria	Gammaproteobacteria	Enterobacterales	Enterobacteriaceae	Escherichia	Escherichia coli	-	ColRNAI	-	No
NC_009131.1	refseq	Plasmid	pLEW517	65288	circular	17-DEC-2014	Escherichia coli plasmid pLEW517, complete sequence	562	Escherichia coli	Bacteria	Proteobacteria	Gammaproteobacteria	Enterobacterales	Enterobacteriaceae	Escherichia	Escherichia coli	-	IncN	IncN	No
NC_019093.1	refseq	Plasmid	pLST424C-61	59260	circular	17-DEC-2014	Escherichia coli plasmid pLST424C-61, complete sequence	562	Escherichia coli	Bacteria	Proteobacteria	Gammaproteobacteria	Enterobacterales	Enterobacteriaceae	Escherichia	Escherichia coli	-	IncFII(S);IncFII(SARC14)	-	No
NC_019094.1	refseq	Plasmid	p417H-90	79478	circular	17-DEC-2014	Escherichia coli plasmid p417H-90, complete sequence	562	Escherichia coli	Bacteria	Proteobacteria	Gammaproteobacteria	Enterobacterales	Enterobacteriaceae	Escherichia	Escherichia coli	-	IncFII	IncFII	No
NC_019095.1	refseq	Plasmid	pXZ	76635	circular	17-DEC-2014	Escherichia coli plasmid pXZ, complete sequence	562	Escherichia coli	Bacteria	Proteobacteria	Gammaproteobacteria	Enterobacterales	Enterobacteriaceae	Escherichia	Escherichia coli	MOBF	IncFII	IncFII	No
NC_019096.1	refseq	Plasmid	pDKX1-TEM-52	38611	circular	17-DEC-2014	Escherichia coli plasmid pDKX1-TEM-52, complete sequence	562	Escherichia coli	Bacteria	Proteobacteria	Gammaproteobacteria	Enterobacterales	Enterobacteriaceae	Escherichia	Escherichia coli	MOBP	IncX1	IncX1	No
NC_019097.1	refseq	Plasmid	Plm	98809	circular	17-DEC-2014	Escherichia coli plasmid Plm, complete sequence	562	Escherichia coli	Bacteria	Proteobacteria	Gammaproteobacteria	Enterobacterales	Enterobacteriaceae	Escherichia	Escherichia coli	MOBP	IncI1	IncI1	No
NC_019056.1	refseq	Plasmid	pAm08CD9902	9902	circular	17-DEC-2014	Escherichia coli plasmid pAm08CD9902, complete sequence	562	Escherichia coli	Bacteria	Proteobacteria	Gammaproteobacteria	Enterobacterales	Enterobacteriaceae	Escherichia	Escherichia coli	-	-	-	No
NC_019057.1	refseq	Plasmid	pHK01	70262	circular	17-DEC-2014	Escherichia coli plasmid pHK01, complete sequence	562	Escherichia coli	Bacteria	Proteobacteria	Gammaproteobacteria	Enterobacterales	Enterobacteriaceae	Escherichia	Escherichia coli	MOBF	IncFII	IncFII	No
NC_019058.1	refseq	Plasmid	pAm08CQ3205	3205	circular	17-DEC-2014	Escherichia coli plasmid pAm08CQ3205, complete sequence	562	Escherichia coli	Bacteria	Proteobacteria	Gammaproteobacteria	Enterobacterales	Enterobacteriaceae	Escherichia	Escherichia coli	-	ColRNAI	-	No
NC_019063.1	refseq	Plasmid	pNDM-HK	88803	circular	17-DEC-2014	Escherichia coli plasmid pNDM-HK, complete sequence	562	Escherichia coli	Bacteria	Proteobacteria	Gammaproteobacteria	Enterobacterales	Enterobacteriaceae	Escherichia	Escherichia coli	MOBP	IncL/M	IncL/M	No
NC_019084.1	refseq	Plasmid	pPAB19-2	3082	circular	17-DEC-2014	Escherichia coli plasmid pPAB19-2, complete sequence	562	Escherichia coli	Bacteria	Proteobacteria	Gammaproteobacteria	Enterobacterales	Enterobacteriaceae	Escherichia	Escherichia coli	-	-	-	No
NC_019078.1	refseq	Plasmid	pEC34B	6952	circular	17-DEC-2014	Escherichia coli plasmid pEC34B, complete sequence	562	Escherichia coli	Bacteria	Proteobacteria	Gammaproteobacteria	Enterobacterales	Enterobacteriaceae	Escherichia	Escherichia coli	MOBP	ColRNAI	-	No
NC_009132.1	refseq	Plasmid	pLEW517	63946	circular	17-DEC-2014	Escherichia coli plasmid pLEW517, complete sequence	562	Escherichia coli	Bacteria	Proteobacteria	Gammaproteobacteria	Enterobacterales	Enterobacteriaceae	Escherichia	Escherichia coli	MOBF	IncN	IncN	No
NC_019139.1	refseq	Plasmid	pDLK1	2402	circular	17-DEC-2014	Staphylococcus aureus plasmid pDLK1, complete sequence	1280	Staphylococcus aureus	Bacteria	Firmicutes	Bacilli	Bacillales	Staphylococcaceae	Staphylococcus	Staphylococcus aureus	-	rep10	rep10	No
NC_019140.1	refseq	Plasmid	pDLK2	2908	circular	17-DEC-2014	Staphylococcus aureus plasmid pDLK2, complete sequence	1280	Staphylococcus aureus	Bacteria	Firmicutes	Bacilli	Bacillales	Staphylococcaceae	Staphylococcus	Staphylococcus aureus	-	rep13	rep13	No
NC_019141.1	refseq	Plasmid	pCPS32	5718	circular	17-DEC-2014	Staphylococcus aureus plasmid pCPS32, complete sequence	1280	Staphylococcus aureus	Bacteria	Firmicutes	Bacilli	Bacillales	Staphylococcaceae	Staphylococcus	Staphylococcus aureus	MOBP	rep7b	rep7b	No
NC_019142.1	refseq	Plasmid	pCPS49	5292	circular	17-DEC-2014	Staphylococcus aureus plasmid pCPS49, complete sequence	1280	Staphylococcus aureus	Bacteria	Firmicutes	Bacilli	Bacillales	Staphylococcaceae	Staphylococcus	Staphylococcus aureus	MOBV	-	-	No
NC_019143.1	refseq	Plasmid	p9b	2367	circular	17-DEC-2014	Staphylococcus aureus plasmid p9b, complete sequence	1280	Staphylococcus aureus	Bacteria	Firmicutes	Bacilli	Bacillales	Staphylococcaceae	Staphylococcus	Staphylococcus aureus	-	rep10	rep10	No
NC_019144.1	refseq	Plasmid	pMSA16	7054	circular	17-DEC-2014	Staphylococcus aureus plasmid pMSA16, complete sequence	1280	Staphylococcus aureus	Bacteria	Firmicutes	Bacilli	Bacillales	Staphylococcaceae	Staphylococcus	Staphylococcus aureus	MOBV	rep22	-	No
NC_019145.1	refseq	Plasmid	pUR2355	7609	circular	17-DEC-2014	Staphylococcus aureus plasmid pUR2355, complete sequence	1280	Staphylococcus aureus	Bacteria	Firmicutes	Bacilli	Bacillales	Staphylococcaceae	Staphylococcus	Staphylococcus aureus	MOBP	rep10b;rep5	rep10b	No
NC_019146.1	refseq	Plasmid	pUR5425	2690	circular	17-DEC-2014	Staphylococcus aureus plasmid pUR5425, complete sequence	1280	Staphylococcus aureus	Bacteria	Firmicutes	Bacilli	Bacillales	Staphylococcaceae	Staphylococcus	Staphylococcus aureus	-	rep21	rep21	No
NC_019147.1	refseq	Plasmid	pUR4128	7567	circular	17-DEC-2014	Staphylococcus aureus plasmid pUR4128, complete sequence	1280	Staphylococcus aureus	Bacteria	Firmicutes	Bacilli	Bacillales	Staphylococcaceae	Staphylococcus	Staphylococcus aureus	MOBP	rep10b;rep5	rep10b	No
NC_019148.1	refseq	Plasmid	pPM1	25961	circular	17-DEC-2014	Staphylococcus aureus PM1 plasmid pPM1, complete sequence	1147034	Staphylococcus aureus PM1	Bacteria	Firmicutes	Bacilli	Bacillales	Staphylococcaceae	Staphylococcus	Staphylococcus aureus	MOBV	rep16;rep19;rep7	rep16;rep19;rep7	No
NC_019149.1	refseq	Plasmid	pKKS49	4809	circular	17-DEC-2014	Staphylococcus aureus subsp. aureus plasmid pKKS49, complete sequence	46170	Staphylococcus aureus subsp. aureus	Bacteria	Firmicutes	Bacilli	Bacillales	Staphylococcaceae	Staphylococcus	Staphylococcus aureus	MOBP	-	-	No
NC_019150.1	refseq	Plasmid	p18805-P03	27069	circular	17-DEC-2014	Staphylococcus aureus plasmid p18805-P03, complete sequence	1280	Staphylococcus aureus	Bacteria	Firmicutes	Bacilli	Bacillales	Staphylococcaceae	Staphylococcus	Staphylococcus aureus	-	rep16;rep19	rep16;rep19	No
NC_018956.1	refseq	Plasmid	p18806-P03	27068	circular	17-DEC-2014	Staphylococcus aureus plasmid p18806-P03, complete sequence	1280	Staphylococcus aureus	Bacteria	Firmicutes	Bacilli	Bacillales	Staphylococcaceae	Staphylococcus	Staphylococcus aureus	-	rep16;rep19	rep16;rep19	No
NC_018957.1	refseq	Plasmid	p18807-P03	26972	circular	17-DEC-2014	Staphylococcus aureus plasmid p18807-P03, complete sequence	1280	Staphylococcus aureus	Bacteria	Firmicutes	Bacilli	Bacillales	Staphylococcaceae	Staphylococcus	Staphylococcus aureus	-	rep16;rep19	rep16;rep19	No
NC_018958.1	refseq	Plasmid	p18807-P01	3125	circular	17-DEC-2014	Staphylococcus aureus plasmid p18807-P01, complete sequence	1280	Staphylococcus aureus	Bacteria	Firmicutes	Bacilli	Bacillales	Staphylococcaceae	Staphylococcus	Staphylococcus aureus	-	repUS13	repUS13	No
NC_018963.1	refseq	Plasmid	p18810-P03	27067	circular	17-DEC-2014	Staphylococcus aureus plasmid p18810-P03, complete sequence	1280	Staphylococcus aureus	Bacteria	Firmicutes	Bacilli	Bacillales	Staphylococcaceae	Staphylococcus	Staphylococcus aureus	-	rep16;rep19	rep16;rep19	No
NC_018967.1	refseq	Plasmid	p18813-P03	30127	circular	17-DEC-2014	Staphylococcus aureus plasmid p18813-P03, complete sequence	1280	Staphylococcus aureus	Bacteria	Firmicutes	Bacilli	Bacillales	Staphylococcaceae	Staphylococcus	Staphylococcus aureus	MOBQ	rep23	rep23	No
NC_018968.1	refseq	Plasmid	p18809-P04	28404	circular	17-DEC-2014	Staphylococcus aureus plasmid p18809-P04, complete sequence	1280	Staphylococcus aureus	Bacteria	Firmicutes	Bacilli	Bacillales	Staphylococcaceae	Staphylococcus	Staphylococcus aureus	-	rep16;rep5	rep16;rep5	No
NC_018969.1	refseq	Plasmid	p19321-P01	2473	circular	17-DEC-2014	Staphylococcus aureus plasmid p19321-P01, complete sequence	1280	Staphylococcus aureus	Bacteria	Firmicutes	Bacilli	Bacillales	Staphylococcaceae	Staphylococcus	Staphylococcus aureus	-	rep10	rep10	No
NC_018974.1	refseq	Plasmid	p18811-P03	27070	circular	17-DEC-2014	Staphylococcus aureus plasmid p18811-P03, complete sequence	1280	Staphylococcus aureus	Bacteria	Firmicutes	Bacilli	Bacillales	Staphylococcaceae	Staphylococcus	Staphylococcus aureus	-	rep16;rep19	rep16;rep19	No
NC_018975.1	refseq	Plasmid	p18811-P01	3125	circular	17-DEC-2014	Staphylococcus aureus plasmid p18811-P01, complete sequence	1280	Staphylococcus aureus	Bacteria	Firmicutes	Bacilli	Bacillales	Staphylococcaceae	Staphylococcus	Staphylococcus aureus	-	repUS13	repUS13	No
NC_018953.1	refseq	Plasmid	pIGMS32	9294	circular	17-DEC-2014	Klebsiella pneumoniae plasmid pIGMS32, complete sequence	573	Klebsiella pneumoniae	Bacteria	Proteobacteria	Gammaproteobacteria	Enterobacterales	Enterobacteriaceae	Klebsiella	Klebsiella pneumoniae	MOBC	ColRNAI	ColRNAI	No
NC_019151.1	refseq	Plasmid	pRYCKPC3.1	9803	circular	17-DEC-2014	Klebsiella pneumoniae plasmid pRYCKPC3.1, complete sequence	573	Klebsiella pneumoniae	Bacteria	Proteobacteria	Gammaproteobacteria	Enterobacterales	Enterobacteriaceae	Klebsiella	Klebsiella pneumoniae	-	-	-	No
NC_019152.1	refseq	Plasmid	pSLMT	21138	circular	17-DEC-2014	Klebsiella pneumoniae plasmid pSLMT, complete sequence	573	Klebsiella pneumoniae	Bacteria	Proteobacteria	Gammaproteobacteria	Enterobacterales	Enterobacteriaceae	Klebsiella	Klebsiella pneumoniae	-	IncFII(K)	IncFII(K)	No
NC_011511.1	refseq	Plasmid	p169	3679	linear	17-DEC-2014	Klebsiella pneumoniae plasmid p169, complete sequence	573	Klebsiella pneumoniae	Bacteria	Proteobacteria	Gammaproteobacteria	Enterobacterales	Enterobacteriaceae	Klebsiella	Klebsiella pneumoniae	-	-	-	Yes
NC_019153.1	refseq	Plasmid	pNDM-KN	162746	circular	17-DEC-2014	Klebsiella pneumoniae plasmid pNDM-KN, complete sequence	573	Klebsiella pneumoniae	Bacteria	Proteobacteria	Gammaproteobacteria	Enterobacterales	Enterobacteriaceae	Klebsiella	Klebsiella pneumoniae	MOBH	IncA/C2	IncA/C2	No
NC_019154.1	refseq	Plasmid	pOXA-48	61881	circular	17-DEC-2014	Klebsiella pneumoniae plasmid pOXA-48, complete sequence	573	Klebsiella pneumoniae	Bacteria	Proteobacteria	Gammaproteobacteria	Enterobacterales	Enterobacteriaceae	Klebsiella	Klebsiella pneumoniae	MOBP	IncL/M(pOXA-48)	IncL/M(pOXA-48)	No
NC_019155.1	refseq	Plasmid	pKpQIL-IT	115300	circular	17-DEC-2014	Klebsiella pneumoniae plasmid pKpQIL-IT, complete sequence	573	Klebsiella pneumoniae	Bacteria	Proteobacteria	Gammaproteobacteria	Enterobacterales	Enterobacteriaceae	Klebsiella	Klebsiella pneumoniae	MOBF	IncFIB(pQil);IncFII(K)	IncFIB(pQil);IncFII(K)	No
NC_011512.1	refseq	Plasmid	p9701	4840	linear	17-DEC-2014	Klebsiella pneumoniae plasmid p9701, complete sequence	573	Klebsiella pneumoniae	Bacteria	Proteobacteria	Gammaproteobacteria	Enterobacterales	Enterobacteriaceae	Klebsiella	Klebsiella pneumoniae	-	-	-	No
NC_019159.1	refseq	Plasmid	ColEST258	13636	circular	17-DEC-2014	Klebsiella pneumoniae plasmid ColEST258, complete sequence	573	Klebsiella pneumoniae	Bacteria	Proteobacteria	Gammaproteobacteria	Enterobacterales	Enterobacteriaceae	Klebsiella	Klebsiella pneumoniae	MOBC	ColRNAI	ColRNAI	No
NC_019162.1	refseq	Plasmid	pNDM-HN380	54035	circular	17-DEC-2014	Klebsiella pneumoniae plasmid pNDM-HN380, complete sequence	573	Klebsiella pneumoniae	Bacteria	Proteobacteria	Gammaproteobacteria	Enterobacterales	Enterobacteriaceae	Klebsiella	Klebsiella pneumoniae	MOBP	IncX3	IncX3	No
NC_019163.1	refseq	Plasmid	pTR4	41187	circular	17-DEC-2014	Klebsiella pneumoniae plasmid pTR4, complete sequence	573	Klebsiella pneumoniae	Bacteria	Proteobacteria	Gammaproteobacteria	Enterobacterales	Enterobacteriaceae	Klebsiella	Klebsiella pneumoniae	MOBF	IncN2	IncN2	No
NC_019165.1	refseq	Plasmid	pKPN101-IT	107748	circular	17-DEC-2014	Klebsiella pneumoniae plasmid pKPN101-IT, complete sequence	573	Klebsiella pneumoniae	Bacteria	Proteobacteria	Gammaproteobacteria	Enterobacterales	Enterobacteriaceae	Klebsiella	Klebsiella pneumoniae	MOBF	IncFII(K);IncR	IncFII(K);IncR	No
NC_018959.1	refseq	Plasmid	p18808-P03	27059	circular	17-DEC-2014	Staphylococcus aureus plasmid p18808-P03, complete sequence	1280	Staphylococcus aureus	Bacteria	Firmicutes	Bacilli	Bacillales	Staphylococcaceae	Staphylococcus	Staphylococcus aureus	-	rep16;rep19	rep16;rep19	No
NC_018960.1	refseq	Plasmid	p18808-P01	3125	circular	17-DEC-2014	Staphylococcus aureus plasmid p18808-P01, complete sequence	1280	Staphylococcus aureus	Bacteria	Firmicutes	Bacilli	Bacillales	Staphylococcaceae	Staphylococcus	Staphylococcus aureus	-	repUS13	repUS13	No
NC_018961.1	refseq	Plasmid	p18809-P03	27068	circular	17-DEC-2014	Staphylococcus aureus plasmid p18809-P03, complete sequence	1280	Staphylococcus aureus	Bacteria	Firmicutes	Bacilli	Bacillales	Staphylococcaceae	Staphylococcus	Staphylococcus aureus	-	rep16;rep19	rep16;rep19	No
NC_018976.1	refseq	Plasmid	p19321-P03	27425	circular	17-DEC-2014	Staphylococcus aureus plasmid p19321-P03, complete sequence	1280	Staphylococcus aureus	Bacteria	Firmicutes	Bacilli	Bacillales	Staphylococcaceae	Staphylococcus	Staphylococcus aureus	-	rep20;rep21	rep20	No
NC_019156.1	refseq	Plasmid	pAAC154	15101	circular	17-DEC-2014	Klebsiella pneumoniae plasmid pAAC154, complete sequence	573	Klebsiella pneumoniae	Bacteria	Proteobacteria	Gammaproteobacteria	Enterobacterales	Enterobacteriaceae	Klebsiella	Klebsiella pneumoniae	MOBC	ColRNAI	ColRNAI	No
NC_019157.1	refseq	Plasmid	pIncX-SHV	43380	circular	17-DEC-2014	Klebsiella pneumoniae plasmid pIncX-SHV, complete sequence	573	Klebsiella pneumoniae	Bacteria	Proteobacteria	Gammaproteobacteria	Enterobacterales	Enterobacteriaceae	Klebsiella	Klebsiella pneumoniae	MOBP	IncX3	IncX3	No
NC_019158.1	refseq	Plasmid	pNDM10469	137813	circular	17-DEC-2014	Klebsiella pneumoniae plasmid pNDM10469, complete sequence	573	Klebsiella pneumoniae	Bacteria	Proteobacteria	Gammaproteobacteria	Enterobacterales	Enterobacteriaceae	Klebsiella	Klebsiella pneumoniae	MOBH	IncA/C2	IncA/C2	No
NC_019160.1	refseq	Plasmid	pKP3-A	7605	linear	17-DEC-2014	Klebsiella pneumoniae plasmid pKP3-A, complete sequence	573	Klebsiella pneumoniae	Bacteria	Proteobacteria	Gammaproteobacteria	Enterobacterales	Enterobacteriaceae	Klebsiella	Klebsiella pneumoniae	MOBP	ColKP3	ColKP3	No
NC_012088.1	refseq	Plasmid	EcOYW1	7005	circular	17-DEC-2014	Onion yellows phytoplasma plasmid EcOYW1, complete sequence	100379	Onion yellows phytoplasma	Bacteria	Tenericutes	Mollicutes	Acholeplasmatales	Acholeplasmataceae	Candidatus Phytoplasma	Onion yellows phytoplasma	-	-	-	No
NC_019167.1	refseq	Plasmid	EcOYNIM_1998	5044	circular	17-DEC-2014	Onion yellows phytoplasma plasmid EcOYNIM_1998, complete sequence	100379	Onion yellows phytoplasma	Bacteria	Tenericutes	Mollicutes	Acholeplasmatales	Acholeplasmataceae	Candidatus Phytoplasma	Onion yellows phytoplasma	-	-	-	No
NC_019168.1	refseq	Plasmid	EcOYNIM_1999	5044	circular	17-DEC-2014	Onion yellows phytoplasma plasmid EcOYNIM_1999, complete sequence	100379	Onion yellows phytoplasma	Bacteria	Tenericutes	Mollicutes	Acholeplasmatales	Acholeplasmataceae	Candidatus Phytoplasma	Onion yellows phytoplasma	-	-	-	No
NC_019169.1	refseq	Plasmid	EcOYNIM_2000	5044	circular	17-DEC-2014	Onion yellows phytoplasma plasmid EcOYNIM_2000, complete sequence	100379	Onion yellows phytoplasma	Bacteria	Tenericutes	Mollicutes	Acholeplasmatales	Acholeplasmataceae	Candidatus Phytoplasma	Onion yellows phytoplasma	-	-	-	No
NC_019170.1	refseq	Plasmid	EcOYNIM_2002-2004	5009	circular	17-DEC-2014	Onion yellows phytoplasma plasmid EcOYNIM_2002-2004, complete sequence	100379	Onion yellows phytoplasma	Bacteria	Tenericutes	Mollicutes	Acholeplasmatales	Acholeplasmataceae	Candidatus Phytoplasma	Onion yellows phytoplasma	-	-	-	No
NC_019171.1	refseq	Plasmid	EcOYNIM_2005	5009	circular	17-DEC-2014	Onion yellows phytoplasma plasmid EcOYNIM_2005, complete sequence	100379	Onion yellows phytoplasma	Bacteria	Tenericutes	Mollicutes	Acholeplasmatales	Acholeplasmataceae	Candidatus Phytoplasma	Onion yellows phytoplasma	-	-	-	No
NC_019172.1	refseq	Plasmid	pOYNIM_1998-2000	3062	circular	17-DEC-2014	Onion yellows phytoplasma plasmid pOYNIM_1998-2000, complete sequence	100379	Onion yellows phytoplasma	Bacteria	Tenericutes	Mollicutes	Acholeplasmatales	Acholeplasmataceae	Candidatus Phytoplasma	Onion yellows phytoplasma	-	-	-	No
NC_019177.1	refseq	Plasmid	pB1000'	4500	circular	17-DEC-2014	Haemophilus influenzae plasmid pB1000', complete sequence	727	Haemophilus influenzae	Bacteria	Proteobacteria	Gammaproteobacteria	Pasteurellales	Pasteurellaceae	Haemophilus	Haemophilus influenzae	MOBP	-	-	No
NC_019178.1	refseq	Plasmid	pB1000	4613	circular	17-DEC-2014	Haemophilus influenzae plasmid pB1000, complete sequence	727	Haemophilus influenzae	Bacteria	Proteobacteria	Gammaproteobacteria	Pasteurellales	Pasteurellaceae	Haemophilus	Haemophilus influenzae	MOBP	-	-	No
NC_012089.1	refseq	Plasmid	pOYM	3932	circular	17-DEC-2014	Onion yellows phytoplasma plasmid pOYM, complete sequence	100379	Onion yellows phytoplasma	Bacteria	Tenericutes	Mollicutes	Acholeplasmatales	Acholeplasmataceae	Candidatus Phytoplasma	Onion yellows phytoplasma	-	-	-	No
NC_019186.1	refseq	Plasmid	pJ612	5048	circular	17-DEC-2014	Haemophilus influenzae plasmid pJ612, complete sequence	727	Haemophilus influenzae	Bacteria	Proteobacteria	Gammaproteobacteria	Pasteurellales	Pasteurellaceae	Haemophilus	Haemophilus influenzae	MOBV	-	-	No
NC_012090.1	refseq	Plasmid	pOYNIM	3062	circular	17-DEC-2014	Onion yellows phytoplasma plasmid pOYNIM, complete sequence	100379	Onion yellows phytoplasma	Bacteria	Tenericutes	Mollicutes	Acholeplasmatales	Acholeplasmataceae	Candidatus Phytoplasma	Onion yellows phytoplasma	-	-	-	No
NC_019173.1	refseq	Plasmid	pOYNIM_2002-2006	3029	circular	17-DEC-2014	Onion yellows phytoplasma plasmid pOYNIM_2002-2006, complete sequence	100379	Onion yellows phytoplasma	Bacteria	Tenericutes	Mollicutes	Acholeplasmatales	Acholeplasmataceae	Candidatus Phytoplasma	Onion yellows phytoplasma	-	-	-	No
NC_019175.1	refseq	Plasmid	pB1000	4613	circular	17-DEC-2014	Haemophilus influenzae plasmid pB1000, complete sequence	727	Haemophilus influenzae	Bacteria	Proteobacteria	Gammaproteobacteria	Pasteurellales	Pasteurellaceae	Haemophilus	Haemophilus influenzae	MOBP	-	-	No
NC_019176.1	refseq	Plasmid	pB1000	4613	circular	17-DEC-2014	Haemophilus influenzae plasmid pB1000, complete sequence	727	Haemophilus influenzae	Bacteria	Proteobacteria	Gammaproteobacteria	Pasteurellales	Pasteurellaceae	Haemophilus	Haemophilus influenzae	MOBP	-	-	No
NC_019187.1	refseq	Plasmid	pLeu-Dn(SAM)	7774	circular	17-DEC-2014	Buchnera aphidicola (Diuraphis noxia) plasmid pLeu-Dn(SAM), complete sequence	118101	Buchnera aphidicola (Diuraphis noxia)	Bacteria	Proteobacteria	Gammaproteobacteria	Enterobacterales	Erwiniaceae	Buchnera	Buchnera aphidicola	-	-	-	No
NC_019188.1	refseq	Plasmid	pLeu-Dn(USA1)	7771	circular	17-DEC-2014	Buchnera aphidicola (Diuraphis noxia) plasmid pLeu-Dn(USA1), complete sequence	118101	Buchnera aphidicola (Diuraphis noxia)	Bacteria	Proteobacteria	Gammaproteobacteria	Enterobacterales	Erwiniaceae	Buchnera	Buchnera aphidicola	-	-	-	No
NC_019197.1	refseq	Plasmid	pSF5	136694	circular	17-DEC-2014	Shigella flexneri plasmid pSF5, complete sequence	623	Shigella flexneri	Bacteria	Proteobacteria	Gammaproteobacteria	Enterobacterales	Enterobacteriaceae	Shigella	Shigella flexneri	-	IncFII	IncFII	No
NC_019198.1	refseq	Plasmid	pZMO1A	1647	circular	17-DEC-2014	Zymomonas mobilis subsp. mobilis NCIMB 11163 plasmid pZMO1A, complete sequence	622759	Zymomonas mobilis subsp. mobilis NCIMB 11163	Bacteria	Proteobacteria	Alphaproteobacteria	Sphingomonadales	Sphingomonadaceae	Zymomonas	Zymomonas mobilis	-	-	-	No
NC_019199.1	refseq	Plasmid	pMMCU3	8964	circular	17-DEC-2014	Acinetobacter baumannii plasmid pMMCU3, complete sequence	470	Acinetobacter baumannii	Bacteria	Proteobacteria	Gammaproteobacteria	Pseudomonadales	Moraxellaceae	Acinetobacter	Acinetobacter baumannii	-	-	-	No
NC_019201.1	refseq	Plasmid	pTSC1	6966	circular	17-DEC-2014	Streptomyces sp. x4(2010) plasmid pTSC1, complete sequence	706422	Streptomyces sp. x4(2010)	Bacteria	Actinobacteria	Actinobacteria	Streptomycetales	Streptomycetaceae	Streptomyces	Streptomyces sp. x4(2010)	-	-	-	No
NC_019202.1	refseq	Plasmid	pKLC102	103532	linear	17-DEC-2014	Pseudomonas aeruginosa plasmid pKLC102, complete sequence	287	Pseudomonas aeruginosa	Bacteria	Proteobacteria	Gammaproteobacteria	Pseudomonadales	Pseudomonadaceae	Pseudomonas	Pseudomonas aeruginosa	MOBH	-	-	No
NC_019203.1	refseq	Plasmid	pHW42	4116	circular	17-DEC-2014	Rahnella sp. WMR42 plasmid pHW42, complete sequence	657334	Rahnella sp. WMR42	Bacteria	Proteobacteria	Gammaproteobacteria	Enterobacterales	Yersiniaceae	Rahnella	Rahnella sp. WMR42	-	-	-	No
NC_019204.1	refseq	Plasmid	pHW114A	5160	circular	17-DEC-2014	Rahnella sp. WMR114 plasmid pHW114A, complete sequence	657335	Rahnella sp. WMR114	Bacteria	Proteobacteria	Gammaproteobacteria	Enterobacterales	Yersiniaceae	Rahnella	Rahnella sp. WMR114	-	-	-	No
NC_019205.1	refseq	Plasmid	pB1000	4613	circular	17-DEC-2014	Pasteurella multocida plasmid pB1000, complete sequence	747	Pasteurella multocida	Bacteria	Proteobacteria	Gammaproteobacteria	Pasteurellales	Pasteurellaceae	Pasteurella	Pasteurella multocida	MOBP	-	-	No
NC_019209.1	refseq	Plasmid	pB1000	4613	circular	17-DEC-2014	Pasteurella multocida plasmid pB1000, complete sequence	747	Pasteurella multocida	Bacteria	Proteobacteria	Gammaproteobacteria	Pasteurellales	Pasteurellaceae	Pasteurella	Pasteurella multocida	MOBP	-	-	No
NC_019210.1	refseq	Plasmid	pZMO1B	1646	circular	17-DEC-2014	Zymomonas mobilis subsp. mobilis plasmid pZMO1B, complete sequence	120045	Zymomonas mobilis subsp. mobilis	Bacteria	Proteobacteria	Alphaproteobacteria	Sphingomonadales	Sphingomonadaceae	Zymomonas	Zymomonas mobilis	-	-	-	No
NC_019213.1	refseq	Plasmid	pWZ909	42602	circular	17-DEC-2014	Enterococcus faecalis plasmid pWZ909, complete sequence	1351	Enterococcus faecalis	Bacteria	Firmicutes	Bacilli	Lactobacillales	Enterococcaceae	Enterococcus	Enterococcus faecalis	MOBQ	rep1	-	No
NC_019214.1	refseq	Plasmid	pYC93	4237	circular	17-DEC-2014	Haemophilus parasuis plasmid pYC93, complete sequence	738	[Haemophilus] parasuis	Bacteria	Proteobacteria	Gammaproteobacteria	Pasteurellales	Pasteurellaceae	Haemophilus	[Haemophilus] parasuis	MOBP	-	-	No
NC_019217.1	refseq	Plasmid	pHHV216	58274	circular	17-DEC-2014	Uncultured bacterium HHV216 plasmid pHHV216, complete sequence	558687	uncultured bacterium HHV216	Bacteria	-	-	-	-	-	uncultured bacterium HHV216	MOBP	-	-	No
NC_019219.1	refseq	Plasmid	cryptic plasmid pLJ42	5529	circular	17-DEC-2014	Lactobacillus plantarum cryptic plasmid pLJ42, complete sequence	1590	Lactobacillus plantarum	Bacteria	Firmicutes	Bacilli	Lactobacillales	Lactobacillaceae	Lactobacillus	Lactobacillus plantarum	MOBP	-	-	No
NC_019220.1	refseq	Plasmid	pPHB194	13482	linear	17-DEC-2014	Burkholderia pseudomallei plasmid pPHB194, complete sequence	28450	Burkholderia pseudomallei	Bacteria	Proteobacteria	Betaproteobacteria	Burkholderiales	Burkholderiaceae	Burkholderia	Burkholderia pseudomallei	-	-	-	No
NC_019221.1	refseq	Plasmid	pHW4594	6978	circular	17-DEC-2014	Rahnella aquatilis CIP 78.65 = ATCC 33071 plasmid pHW4594, complete sequence	745277	Rahnella aquatilis CIP 78.65 = ATCC 33071	Bacteria	Proteobacteria	Gammaproteobacteria	Enterobacterales	Yersiniaceae	Rahnella	Rahnella aquatilis	-	-	-	No
NC_019222.1	refseq	Plasmid	pHW30076	5857	circular	17-DEC-2014	Rahnella aquatilis plasmid pHW30076, complete sequence	34038	Rahnella aquatilis	Bacteria	Proteobacteria	Gammaproteobacteria	Enterobacterales	Yersiniaceae	Rahnella	Rahnella aquatilis	-	-	-	No
NC_019223.1	refseq	Plasmid	pHW66	6129	circular	17-DEC-2014	Rahnella sp. WMR66 plasmid pHW66, complete sequence	657337	Rahnella sp. WMR66	Bacteria	Proteobacteria	Gammaproteobacteria	Enterobacterales	Yersiniaceae	Rahnella	Rahnella sp. WMR66	MOBP	Col(MGD2);Col(Ye4449)	Col(Ye4449)	No
NC_019225.1	refseq	Plasmid	cp26	26510	circular	17-DEC-2014	Borrelia burgdorferi plasmid cp26, complete sequence	139	Borreliella burgdorferi	Bacteria	Spirochaetes	Spirochaetia	Spirochaetales	Borreliaceae	Borreliella	Borreliella burgdorferi	-	-	-	No
NC_019228.1	refseq	Plasmid	pBMB2062-2	2062	circular	17-DEC-2014	Bacillus thuringiensis plasmid pBMB2062-2, complete sequence	1428	Bacillus thuringiensis	Bacteria	Firmicutes	Bacilli	Bacillales	Bacillaceae	Bacillus	Bacillus thuringiensis	-	-	-	No
NC_019229.1	refseq	Plasmid	pRF	62882	circular	17-DEC-2014	Rickettsia felis plasmid pRF, complete sequence	42862	Rickettsia felis	Bacteria	Proteobacteria	Alphaproteobacteria	Rickettsiales	Rickettsiaceae	Rickettsia	Rickettsia felis	MOBQ	-	-	No
NC_019230.1	refseq	Plasmid	pBHS24	5031	circular	17-DEC-2014	Bacillus sp. 24 plasmid pBHS24, complete sequence	886284	Bacillus sp. 24	Bacteria	Firmicutes	Bacilli	Bacillales	Bacillaceae	Bacillus	Bacillus sp. 24	MOBV	-	-	No
NC_019231.1	refseq	Plasmid	pK1002C2	3377	circular	17-DEC-2014	Streptococcus thermophilus plasmid pK1002C2, complete sequence	1308	Streptococcus thermophilus	Bacteria	Firmicutes	Bacilli	Lactobacillales	Streptococcaceae	Streptococcus	Streptococcus thermophilus	-	-	-	No
NC_019232.1	refseq	Plasmid	pK2007C6	2980	circular	17-DEC-2014	Streptococcus thermophilus plasmid pK2007C6, complete sequence	1308	Streptococcus thermophilus	Bacteria	Firmicutes	Bacilli	Lactobacillales	Streptococcaceae	Streptococcus	Streptococcus thermophilus	-	-	-	No
NC_019234.1	refseq	Plasmid	pYV-WA314	66845	circular	17-DEC-2014	Yersinia enterocolitica (type O:8) plasmid pYV-WA314, complete sequence	34054	Yersinia enterocolitica (type O:8)	Bacteria	Proteobacteria	Gammaproteobacteria	Enterobacterales	Yersiniaceae	Yersinia	Yersinia enterocolitica	-	IncFII(pYVa12790)	IncFII(pYVa12790)	No
NC_019235.1	refseq	Plasmid	pPCP1	9610	circular	17-DEC-2014	Yersinia pestis plasmid pPCP1, complete sequence	632	Yersinia pestis	Bacteria	Proteobacteria	Gammaproteobacteria	Enterobacterales	Yersiniaceae	Yersinia	Yersinia pestis	-	ColRNAI	-	No
NC_019238.1	refseq	Plasmid	pDC09	5637	circular	17-DEC-2014	Streptococcus mutans plasmid pDC09, complete sequence	1309	Streptococcus mutans	Bacteria	Firmicutes	Bacilli	Lactobacillales	Streptococcaceae	Streptococcus	Streptococcus mutans	MOBC	-	-	No
NC_019239.1	refseq	Plasmid	pNC101	5649	circular	17-DEC-2014	Streptococcus mutans plasmid pNC101, complete sequence	1309	Streptococcus mutans	Bacteria	Firmicutes	Bacilli	Lactobacillales	Streptococcaceae	Streptococcus	Streptococcus mutans	MOBC	-	-	No
NC_019240.1	refseq	Plasmid	pGL	8347	circular	17-DEC-2014	Enterococcus durans plasmid pGL, complete sequence	53345	Enterococcus durans	Bacteria	Firmicutes	Bacilli	Lactobacillales	Enterococcaceae	Enterococcus	Enterococcus durans	MOBP	-	-	No
NC_019241.1	refseq	Plasmid	pVC	6309	circular	17-DEC-2014	Vibrio cincinnatiensis plasmid pVC, complete sequence	675	Vibrio cincinnatiensis	Bacteria	Proteobacteria	Gammaproteobacteria	Vibrionales	Vibrionaceae	Vibrio	Vibrio cincinnatiensis	-	-	-	No
NC_019242.1	refseq	Plasmid	pS51B	4854	circular	17-DEC-2014	Enterobacter cloacae plasmid pS51B, complete sequence	550	Enterobacter cloacae	Bacteria	Proteobacteria	Gammaproteobacteria	Enterobacterales	Enterobacteriaceae	Enterobacter	Enterobacter cloacae	MOBP	-	-	No
NC_019246.1	refseq	Plasmid	p05PLY-2	4087	circular	17-DEC-2014	Periwinkle leaf yellowing phytoplasma plasmid p05PLY-2, complete sequence	619518	Periwinkle leaf yellowing phytoplasma	Bacteria	Tenericutes	Mollicutes	Acholeplasmatales	Acholeplasmataceae	Candidatus Phytoplasma	Periwinkle leaf yellowing phytoplasma	-	-	-	No
NC_019247.1	refseq	Plasmid	p09PLY-2	3814	circular	17-DEC-2014	Periwinkle leaf yellowing phytoplasma plasmid p09PLY-2, complete sequence	619518	Periwinkle leaf yellowing phytoplasma	Bacteria	Tenericutes	Mollicutes	Acholeplasmatales	Acholeplasmataceae	Candidatus Phytoplasma	Periwinkle leaf yellowing phytoplasma	-	-	-	No
NC_019249.1	refseq	Plasmid	pSF301-2	3178	circular	17-DEC-2014	Shigella flexneri plasmid pSF301-2, complete sequence	623	Shigella flexneri	Bacteria	Proteobacteria	Gammaproteobacteria	Enterobacterales	Enterobacteriaceae	Shigella	Shigella flexneri	-	-	-	No
NC_019250.1	refseq	Plasmid	pSF301-3	4043	circular	17-DEC-2014	Shigella flexneri strain 2a 301 plasmid pSF301-3, complete sequence	623	Shigella flexneri	Bacteria	Proteobacteria	Gammaproteobacteria	Enterobacterales	Enterobacteriaceae	Shigella	Shigella flexneri	MOBP	ColRNAI	-	No
NC_011513.1	refseq	Plasmid	pRPCMY	3805	linear	17-DEC-2014	Proteus mirabilis plasmid pRPCMY, complete sequence	584	Proteus mirabilis	Bacteria	Proteobacteria	Gammaproteobacteria	Enterobacterales	Morganellaceae	Proteus	Proteus mirabilis	-	-	-	Yes
NC_019252.1	refseq	Plasmid	pGA2000	4967	circular	17-DEC-2014	Streptococcus pyogenes plasmid pGA2000, complete sequence	1314	Streptococcus pyogenes	Bacteria	Firmicutes	Bacilli	Lactobacillales	Streptococcaceae	Streptococcus	Streptococcus pyogenes	MOBV	-	-	No
NC_019253.1	refseq	Plasmid	pHY	6037	circular	17-DEC-2014	Enterococcus faecium plasmid pHY, complete sequence	1352	Enterococcus faecium	Bacteria	Firmicutes	Bacilli	Lactobacillales	Enterococcaceae	Enterococcus	Enterococcus faecium	MOBP	rep11	rep11	No
NC_019254.1	refseq	Plasmid	pMO17_54	54291	circular	17-DEC-2014	Shigella sp. MO17 plasmid pMO17_54, complete sequence	1072658	Shigella sp. MO17	Bacteria	Proteobacteria	Gammaproteobacteria	Enterobacterales	Enterobacteriaceae	Shigella	Shigella sp. MO17	-	Col8282;IncFII;IncX1	IncFII;IncX1	No
NC_019256.1	refseq	Plasmid	pLN126_33	32533	circular	17-DEC-2014	Shigella sp. LN126 plasmid pLN126_33, complete sequence	1072659	Shigella sp. LN126	Bacteria	Proteobacteria	Gammaproteobacteria	Enterobacterales	Enterobacteriaceae	Shigella	Shigella sp. LN126	MOBP	IncX1	IncX1	No
NC_019257.1	refseq	Plasmid	pJIR3844	70192	circular	17-DEC-2014	Clostridium perfringens plasmid pJIR3844, complete sequence	1502	Clostridium perfringens	Bacteria	Firmicutes	Clostridia	Clostridiales	Clostridiaceae	Clostridium	Clostridium perfringens	MOBM	-	-	No
NC_019258.1	refseq	Plasmid	pJIR3843	3183	circular	17-DEC-2014	Clostridium perfringens plasmid pJIR3843, complete sequence	1502	Clostridium perfringens	Bacteria	Firmicutes	Clostridia	Clostridiales	Clostridiaceae	Clostridium	Clostridium perfringens	-	-	-	No
NC_019259.1	refseq	Plasmid	pJIR3537	48787	circular	17-DEC-2014	Clostridium perfringens plasmid pJIR3537, complete sequence	1502	Clostridium perfringens	Bacteria	Firmicutes	Clostridia	Clostridiales	Clostridiaceae	Clostridium	Clostridium perfringens	MOBM	-	-	No
NC_019260.1	refseq	Plasmid	pMh1405	7674	circular	17-DEC-2014	Mannheimia haemolytica plasmid pMh1405, complete sequence	75985	Mannheimia haemolytica	Bacteria	Proteobacteria	Gammaproteobacteria	Pasteurellales	Pasteurellaceae	Mannheimia	Mannheimia haemolytica	-	IncQ1	-	No
NC_019261.1	refseq	Plasmid	pRA0511	11435	circular	17-DEC-2014	Riemerella anatipestifer plasmid pRA0511, complete sequence	34085	Riemerella anatipestifer	Bacteria	Bacteroidetes	Flavobacteriia	Flavobacteriales	Flavobacteriaceae	Riemerella	Riemerella anatipestifer	-	-	-	No
NC_017494.1	refseq	Plasmid	pAW153	7122	circular	17-DEC-2014	Lactococcus lactis subsp. cremoris plasmid pAW153, complete sequence	1359	Lactococcus lactis subsp. cremoris	Bacteria	Firmicutes	Bacilli	Lactobacillales	Streptococcaceae	Lactococcus	Lactococcus lactis	-	-	-	No
NC_019263.1	refseq	Plasmid	pLME1	77429	circular	17-DEC-2014	Delftia acidovorans plasmid pLME1, complete sequence	80866	Delftia acidovorans	Bacteria	Proteobacteria	Betaproteobacteria	Burkholderiales	Comamonadaceae	Delftia	Delftia acidovorans	MOBP	IncP1	-	No
NC_019264.1	refseq	Plasmid	pNB8c	60421	circular	17-DEC-2014	Delftia acidovorans plasmid pNB8c, complete sequence	80866	Delftia acidovorans	Bacteria	Proteobacteria	Betaproteobacteria	Burkholderiales	Comamonadaceae	Delftia	Delftia acidovorans	MOBP	IncP1	-	No
NC_019267.1	refseq	Plasmid	pRIO-5	12957	circular	17-DEC-2014	Serratia marcescens plasmid pRIO-5, complete sequence	615	Serratia marcescens	Bacteria	Proteobacteria	Gammaproteobacteria	Enterobacterales	Yersiniaceae	Serratia	Serratia marcescens	-	IncP6	IncP6	No
NC_019268.1	refseq	Plasmid	pNDM-BJ01	47274	circular	17-DEC-2014	Acinetobacter lwoffii plasmid pNDM-BJ01, complete sequence	28090	Acinetobacter lwoffii	Bacteria	Proteobacteria	Gammaproteobacteria	Pseudomonadales	Moraxellaceae	Acinetobacter	Acinetobacter lwoffii	MOBQ	-	-	No
NC_019269.1	refseq	Plasmid	pYF27601	5574	circular	17-DEC-2014	Yersinia frederiksenii plasmid pYF27601, complete sequence	29484	Yersinia frederiksenii	Bacteria	Proteobacteria	Gammaproteobacteria	Enterobacterales	Yersiniaceae	Yersinia	Yersinia frederiksenii	MOBP	Col(YF27601)	Col(YF27601)	No
NC_019270.1	refseq	Plasmid	pBSDMV46A	5031	circular	17-DEC-2014	Bhargavaea cecembensis plasmid pBSDMV46A, complete sequence	394098	Bhargavaea cecembensis	Bacteria	Firmicutes	Bacilli	Bacillales	Planococcaceae	Bhargavaea	Bhargavaea cecembensis	MOBV	-	-	No
NC_019271.1	refseq	Plasmid	pVJL1	4813	circular	17-DEC-2014	Veillonella sp. OK1 plasmid pVJL1, complete sequence	1096935	Veillonella sp. OK1	Bacteria	Firmicutes	Negativicutes	Veillonellales	Veillonellaceae	Veillonella	Veillonella sp. OK1	-	-	-	No
NC_019273.1	refseq	Plasmid	pAES3	5434	circular	17-DEC-2014	Paracoccus aestuarii plasmid pAES3, complete sequence	453842	Paracoccus aestuarii	Bacteria	Proteobacteria	Alphaproteobacteria	Rhodobacterales	Rhodobacteraceae	Paracoccus	Paracoccus aestuarii	-	-	-	No
NC_019274.1	refseq	Plasmid	pP62BP1	34467	circular	17-DEC-2014	Psychrobacter sp. DAB_AL62B plasmid pP62BP1, complete sequence	1028420	Psychrobacter sp. DAB_AL62B	Bacteria	Proteobacteria	Gammaproteobacteria	Pseudomonadales	Moraxellaceae	Psychrobacter	Psychrobacter sp. DAB_AL62B	-	-	-	No
NC_019279.1	refseq	Plasmid	pPAB19-4	2702	circular	17-DEC-2014	Salmonella sp. M9397 plasmid pPAB19-4, complete sequence	1159238	Salmonella sp. M9397	Bacteria	Proteobacteria	Gammaproteobacteria	Enterobacterales	Enterobacteriaceae	Salmonella	Salmonella sp. M9397	-	-	-	No
NC_019280.1	refseq	Plasmid	pMMD	9964	circular	17-DEC-2014	Acinetobacter baumannii plasmid pMMD, complete sequence	470	Acinetobacter baumannii	Bacteria	Proteobacteria	Gammaproteobacteria	Pseudomonadales	Moraxellaceae	Acinetobacter	Acinetobacter baumannii	MOBQ	-	-	No
NC_019281.1	refseq	Plasmid	pNDM-BJ02	46165	circular	17-DEC-2014	Acinetobacter lwoffii plasmid pNDM-BJ02, complete sequence	28090	Acinetobacter lwoffii	Bacteria	Proteobacteria	Gammaproteobacteria	Pseudomonadales	Moraxellaceae	Acinetobacter	Acinetobacter lwoffii	MOBQ	-	-	No
NC_019283.1	refseq	Plasmid	pC1-1	74280	circular	17-DEC-2014	Delftia acidovorans plasmid pC1-1, complete sequence	80866	Delftia acidovorans	Bacteria	Proteobacteria	Betaproteobacteria	Burkholderiales	Comamonadaceae	Delftia	Delftia acidovorans	MOBP	IncP1	-	No
NC_019296.1	refseq	Plasmid	pHW114B	5991	circular	17-DEC-2014	Rahnella sp. WMR114 plasmid pHW114B, complete sequence	657335	Rahnella sp. WMR114	Bacteria	Proteobacteria	Gammaproteobacteria	Enterobacterales	Yersiniaceae	Rahnella	Rahnella sp. WMR114	-	-	-	No
NC_019297.1	refseq	Plasmid	pHW120	3690	circular	17-DEC-2014	Rahnella sp. WMR120 plasmid pHW120, complete sequence	657336	Rahnella sp. WMR120	Bacteria	Proteobacteria	Gammaproteobacteria	Enterobacterales	Yersiniaceae	Rahnella	Rahnella sp. WMR120	-	-	-	No
NC_019298.1	refseq	Plasmid	pHW121	5198	circular	17-DEC-2014	Rahnella sp. WMR121 plasmid pHW121, complete sequence	657338	Rahnella sp. WMR121	Bacteria	Proteobacteria	Gammaproteobacteria	Enterobacterales	Yersiniaceae	Rahnella	Rahnella sp. WMR121	MOBQ	-	-	No
NC_016140.1	refseq	Plasmid	p7313178-1	2407	circular	17-DEC-2014	Staphylococcus hyicus plasmid p7313178-1, complete sequence	1284	Staphylococcus hyicus	Bacteria	Firmicutes	Bacilli	Bacillales	Staphylococcaceae	Staphylococcus	Staphylococcus hyicus	-	rep10	rep10	No
NC_019299.1	refseq	Plasmid	pHH1107	57951	circular	17-DEC-2014	Uncultured bacterium HH1107 plasmid pHH1107, complete sequence	558688	uncultured bacterium HH1107	Bacteria	-	-	-	-	-	uncultured bacterium HH1107	MOBP	-	-	No
NC_019300.1	refseq	Plasmid	pZMO7	4551	circular	17-DEC-2014	Zymomonas mobilis subsp. mobilis NCIMB 11163 plasmid pZMO7, complete sequence	622759	Zymomonas mobilis subsp. mobilis NCIMB 11163	Bacteria	Proteobacteria	Alphaproteobacteria	Sphingomonadales	Sphingomonadaceae	Zymomonas	Zymomonas mobilis	MOBP	-	-	No
NC_019301.1	refseq	Plasmid	pUCLAa	1298	circular	17-DEC-2014	Xylella fastidiosa plasmid pUCLAa, complete sequence	2371	Xylella fastidiosa	Bacteria	Proteobacteria	Gammaproteobacteria	Xanthomonadales	Xanthomonadaceae	Xylella	Xylella fastidiosa	-	-	-	No
NC_019302.1	refseq	Plasmid	pUCLAc	1284	circular	17-DEC-2014	Xylella fastidiosa plasmid pUCLAc, complete sequence	2371	Xylella fastidiosa	Bacteria	Proteobacteria	Gammaproteobacteria	Xanthomonadales	Xanthomonadaceae	Xylella	Xylella fastidiosa	-	-	-	No
NC_019303.1	refseq	Plasmid	pUR3036	7209	circular	17-DEC-2014	Staphylococcus epidermidis plasmid pUR3036, complete sequence	1282	Staphylococcus epidermidis	Bacteria	Firmicutes	Bacilli	Bacillales	Staphylococcaceae	Staphylococcus	Staphylococcus epidermidis	MOBP	rep5	-	No
NC_019304.1	refseq	Plasmid	pUR3937	7082	circular	17-DEC-2014	Staphylococcus epidermidis plasmid pUR3937, complete sequence	1282	Staphylococcus epidermidis	Bacteria	Firmicutes	Bacilli	Bacillales	Staphylococcaceae	Staphylococcus	Staphylococcus epidermidis	MOBP	rep5	-	No
NC_019307.1	refseq	Plasmid	pCQ4	84833	circular	17-DEC-2014	Streptomyces sp. W75 plasmid pCQ4, complete sequence	1170711	Streptomyces sp. W75	Bacteria	Actinobacteria	Actinobacteria	Streptomycetales	Streptomycetaceae	Streptomyces	Streptomyces sp. W75	-	-	-	No
NC_019325.1	refseq	Plasmid	pJV	5982	circular	17-DEC-2014	Vibrio anguillarum plasmid pJV, complete sequence	55601	Vibrio anguillarum	Bacteria	Proteobacteria	Gammaproteobacteria	Vibrionales	Vibrionaceae	Vibrio	Vibrio anguillarum	-	-	-	No
NC_019326.1	refseq	Plasmid	p3132-53	47826	circular	17-DEC-2014	Arthrobacter sp. 31-32 plasmid p3132-53, complete sequence	347202	Arthrobacter sp. 31.31	Bacteria	Actinobacteria	Actinobacteria	Micrococcales	Micrococcaceae	Arthrobacter	Arthrobacter sp. 31.31	MOBP	-	-	No
NC_019327.1	refseq	Plasmid	pAC258-26	20898	circular	17-DEC-2014	Acetobacter pasteurianus plasmid pAC258-26, complete sequence	438	Acetobacter pasteurianus	Bacteria	Proteobacteria	Alphaproteobacteria	Rhodospirillales	Acetobacteraceae	Acetobacter	Acetobacter pasteurianus	-	-	-	No
NC_019329.1	refseq	Plasmid	pDFL14-10	10588	circular	17-DEC-2014	Sulfitobacter sp. DFL14 plasmid pDFL14-10, complete sequence	1179815	Sulfitobacter sp. DFL14	Bacteria	Proteobacteria	Alphaproteobacteria	Rhodobacterales	Rhodobacteraceae	Sulfitobacter	Sulfitobacter sp. DFL14	-	-	-	No
NC_019330.1	refseq	Plasmid	pJ340-69	61044	circular	17-DEC-2014	Arthrobacter sp. J3-40 plasmid pJ340-69, complete sequence	347209	Arthrobacter sp. J3.40	Bacteria	Actinobacteria	Actinobacteria	Micrococcales	Micrococcaceae	Arthrobacter	Arthrobacter sp. J3.40	MOBP	-	-	No
NC_019331.1	refseq	Plasmid	pJ340-114	98081	circular	17-DEC-2014	Arthrobacter sp. J3-40 plasmid pJ340-114, complete sequence	347209	Arthrobacter sp. J3.40	Bacteria	Actinobacteria	Actinobacteria	Micrococcales	Micrococcaceae	Arthrobacter	Arthrobacter sp. J3.40	MOBP	-	-	No
NC_019332.1	refseq	Plasmid	pJ353-116	90042	circular	17-DEC-2014	Arthrobacter sp. J3-53 plasmid pJ353-116, complete sequence	347215	Arthrobacter sp. J3.53	Bacteria	Actinobacteria	Actinobacteria	Micrococcales	Micrococcaceae	Arthrobacter	Arthrobacter sp. J3.53	MOBP	-	-	No
NC_019334.1	refseq	Plasmid	pPT14-32	34526	circular	17-DEC-2014	Pseudomonas syringae plasmid pPT14-32, complete sequence	317	Pseudomonas syringae	Bacteria	Proteobacteria	Gammaproteobacteria	Pseudomonadales	Pseudomonadaceae	Pseudomonas	Pseudomonas syringae	-	-	-	No
NC_019335.1	refseq	Plasmid	p14-95A	88115	circular	17-DEC-2014	Salmonella sp. 14 plasmid p14-95A, complete sequence	1179812	Salmonella sp. 14	Bacteria	Proteobacteria	Gammaproteobacteria	Enterobacterales	Enterobacteriaceae	Salmonella	Salmonella sp. 14	MOBP	-	-	No
NC_019336.1	refseq	Plasmid	p40-95A	86904	circular	17-DEC-2014	Salmonella sp. 40 plasmid p40-95A, complete sequence	1179813	Salmonella sp. 40	Bacteria	Proteobacteria	Gammaproteobacteria	Enterobacterales	Enterobacteriaceae	Salmonella	Salmonella sp. 40	MOBP	-	-	No
NC_019337.1	refseq	Plasmid	pAC258-29	30498	circular	17-DEC-2014	Acetobacter pasteurianus plasmid pAC258-29, complete sequence	438	Acetobacter pasteurianus	Bacteria	Proteobacteria	Alphaproteobacteria	Rhodospirillales	Acetobacteraceae	Acetobacter	Acetobacter pasteurianus	MOBF	-	-	No
NC_019339.1	refseq	Plasmid	pJ349-116	103121	circular	17-DEC-2014	Arthrobacter sp. J3-49 plasmid pJ349-116, complete sequence	347213	Arthrobacter sp. J3.49	Bacteria	Actinobacteria	Actinobacteria	Micrococcales	Micrococcaceae	Arthrobacter	Arthrobacter sp. J3.49	MOBP	-	-	No
NC_019342.1	refseq	Plasmid	p14-120	130175	circular	17-DEC-2014	Salmonella sp. 14 plasmid p14-120, complete sequence	1179812	Salmonella sp. 14	Bacteria	Proteobacteria	Gammaproteobacteria	Enterobacterales	Enterobacteriaceae	Salmonella	Salmonella sp. 14	MOBF	IncFII(p14)	IncFII(p14)	No
NC_019343.1	refseq	Plasmid	p96A29192-65	67727	circular	17-DEC-2014	Salmonella sp. 96A-29192 plasmid p96A29192-65, complete sequence	1179814	Salmonella sp. 96A-29192	Bacteria	Proteobacteria	Gammaproteobacteria	Enterobacterales	Enterobacteriaceae	Salmonella	Salmonella sp. 96A-29192	MOBP	IncFII(S);IncFII(p96A)	IncFII(p96A)	No
NC_019345.1	refseq	Plasmid	pRAY*-v2	8433	circular	17-DEC-2014	Acinetobacter baumannii plasmid pRAY*-v2, complete sequence	470	Acinetobacter baumannii	Bacteria	Proteobacteria	Gammaproteobacteria	Pseudomonadales	Moraxellaceae	Acinetobacter	Acinetobacter baumannii	MOBP	-	-	No
NC_019346.1	refseq	Plasmid	pNE1280	66531	circular	17-DEC-2014	Enterobacter cloacae plasmid pNE1280, complete sequence	550	Enterobacter cloacae	Bacteria	Proteobacteria	Gammaproteobacteria	Enterobacterales	Enterobacteriaceae	Enterobacter	Enterobacter cloacae	MOBP	ColRNAI;IncL/M(pMU407)	IncL/M(pMU407)	No
NC_019347.1	refseq	Plasmid	pAF04	3801	circular	17-DEC-2014	Lactococcus lactis subsp. cremoris plasmid pAF04, complete sequence	1359	Lactococcus lactis subsp. cremoris	Bacteria	Firmicutes	Bacilli	Lactobacillales	Streptococcaceae	Lactococcus	Lactococcus lactis	-	-	-	No
NC_019348.1	refseq	Plasmid	pAF07	7435	circular	17-DEC-2014	Lactococcus lactis subsp. cremoris plasmid pAF07, complete sequence	1359	Lactococcus lactis subsp. cremoris	Bacteria	Firmicutes	Bacilli	Lactobacillales	Streptococcaceae	Lactococcus	Lactococcus lactis	MOBP	-	-	No
NC_019349.1	refseq	Plasmid	pAF12	12067	circular	17-DEC-2014	Lactococcus lactis subsp. cremoris plasmid pAF12, complete sequence	1359	Lactococcus lactis subsp. cremoris	Bacteria	Firmicutes	Bacilli	Lactobacillales	Streptococcaceae	Lactococcus	Lactococcus lactis	-	-	-	No
NC_019350.1	refseq	Plasmid	pAF14	14419	circular	17-DEC-2014	Lactococcus lactis subsp. cremoris plasmid pAF14, complete sequence	1359	Lactococcus lactis subsp. cremoris	Bacteria	Firmicutes	Bacilli	Lactobacillales	Streptococcaceae	Lactococcus	Lactococcus lactis	MOBP	-	-	No
NC_019351.1	refseq	Plasmid	pAF22	22388	circular	17-DEC-2014	Lactococcus lactis subsp. cremoris plasmid pAF22, complete sequence	1359	Lactococcus lactis subsp. cremoris	Bacteria	Firmicutes	Bacilli	Lactobacillales	Streptococcaceae	Lactococcus	Lactococcus lactis	MOBQ	-	-	No
NC_019354.1	refseq	Plasmid	pHDC-I-1	21361	circular	17-DEC-2014	Tetragenococcus muriaticus plasmid pHDC-I-1, complete sequence	64642	Tetragenococcus muriaticus	Bacteria	Firmicutes	Bacilli	Lactobacillales	Enterococcaceae	Tetragenococcus	Tetragenococcus muriaticus	-	-	-	No
NC_019355.1	refseq	Plasmid	pHDC-I-9	23196	circular	17-DEC-2014	Tetragenococcus muriaticus plasmid pHDC-I-9, complete sequence	64642	Tetragenococcus muriaticus	Bacteria	Firmicutes	Bacilli	Lactobacillales	Enterococcaceae	Tetragenococcus	Tetragenococcus muriaticus	-	-	-	No
NC_019356.1	refseq	Plasmid	pMOS6	7672	circular	17-DEC-2014	Paracoccus marcusii plasmid pMOS6, complete sequence	59779	Paracoccus marcusii	Bacteria	Proteobacteria	Alphaproteobacteria	Rhodobacterales	Rhodobacteraceae	Paracoccus	Paracoccus marcusii	MOBQ	-	-	No
NC_019357.1	refseq	Plasmid	pSB13	5424	circular	17-DEC-2014	Shigella boydii plasmid pSB13, complete sequence	621	Shigella boydii	Bacteria	Proteobacteria	Gammaproteobacteria	Enterobacterales	Enterobacteriaceae	Shigella	Shigella boydii	MOBP	-	-	No
NC_019362.1	refseq	Plasmid	pSG53	53184	circular	17-DEC-2014	Sulfitobacter guttiformis plasmid pSG53, complete sequence	74349	Sulfitobacter guttiformis	Bacteria	Proteobacteria	Alphaproteobacteria	Rhodobacterales	Rhodobacteraceae	Sulfitobacter	Sulfitobacter guttiformis	-	-	-	No
NC_019363.1	refseq	Plasmid	pSG4	4409	circular	17-DEC-2014	Sulfitobacter guttiformis plasmid pSG4, complete sequence	74349	Sulfitobacter guttiformis	Bacteria	Proteobacteria	Alphaproteobacteria	Rhodobacterales	Rhodobacteraceae	Sulfitobacter	Sulfitobacter guttiformis	-	-	-	No
NC_019364.1	refseq	Plasmid	pSD118	118476	circular	17-DEC-2014	Sulfitobacter guttiformis plasmid pSD118, complete sequence	74349	Sulfitobacter guttiformis	Bacteria	Proteobacteria	Alphaproteobacteria	Rhodobacterales	Rhodobacteraceae	Sulfitobacter	Sulfitobacter guttiformis	-	-	-	No
NC_019365.1	refseq	Plasmid	pSI01	11221	circular	17-DEC-2014	Streptococcus infantis plasmid pSI01, complete sequence	68892	Streptococcus infantis	Bacteria	Firmicutes	Bacilli	Lactobacillales	Streptococcaceae	Streptococcus	Streptococcus infantis	-	-	-	No
NC_019366.1	refseq	Plasmid	pAES7	13005	circular	17-DEC-2014	Paracoccus aestuarii plasmid pAES7, complete sequence	453842	Paracoccus aestuarii	Bacteria	Proteobacteria	Alphaproteobacteria	Rhodobacterales	Rhodobacteraceae	Paracoccus	Paracoccus aestuarii	-	-	-	No
NC_019367.1	refseq	Plasmid	pMARC5	35952	circular	17-DEC-2014	Paracoccus marcusii plasmid pMARC5, complete sequence	59779	Paracoccus marcusii	Bacteria	Proteobacteria	Alphaproteobacteria	Rhodobacterales	Rhodobacteraceae	Paracoccus	Paracoccus marcusii	-	-	-	No
NC_019368.1	refseq	Plasmid	pEl1573	87731	circular	17-DEC-2014	Enterobacter cloacae plasmid pEl1573, complete sequence	550	Enterobacter cloacae	Bacteria	Proteobacteria	Gammaproteobacteria	Enterobacterales	Enterobacteriaceae	Enterobacter	Enterobacter cloacae	MOBP	IncL/M	IncL/M	No
NC_019370.1	refseq	Plasmid	p5580	4950	circular	17-DEC-2014	Streptococcus dysgalactiae subsp. equisimilis plasmid p5580, complete sequence	119602	Streptococcus dysgalactiae subsp. equisimilis	Bacteria	Firmicutes	Bacilli	Lactobacillales	Streptococcaceae	Streptococcus	Streptococcus dysgalactiae	MOBV	-	-	No
NC_019373.1	refseq	Plasmid	p3M-2A	2656	circular	17-DEC-2014	Proteus sp. 3M plasmid p3M-2A, complete sequence	1232493	Proteus sp. 3M	Bacteria	Proteobacteria	Gammaproteobacteria	Enterobacterales	Morganellaceae	Proteus	Proteus sp. 3M	-	Col3M	Col3M	No
NC_019374.1	refseq	Plasmid	p3M-2B	5903	circular	17-DEC-2014	Proteus sp. 3M plasmid p3M-2B, complete sequence	1232493	Proteus sp. 3M	Bacteria	Proteobacteria	Gammaproteobacteria	Enterobacterales	Morganellaceae	Proteus	Proteus sp. 3M	-	Col3M	Col3M	No
NC_019375.1	refseq	Plasmid	pTC2	180184	circular	17-DEC-2014	Providencia stuartii plasmid pTC2, complete sequence	588	Providencia stuartii	Bacteria	Proteobacteria	Gammaproteobacteria	Enterobacterales	Morganellaceae	Providencia	Providencia stuartii	MOBH	IncA/C2;IncR	IncA/C2;IncR	No
NC_019376.1	refseq	Plasmid	pPDL2	37317	circular	17-DEC-2014	Sphingobium fuliginis ATCC 27551 plasmid pPDL2, complete sequence	1208342	Sphingobium fuliginis ATCC 27551	Bacteria	Proteobacteria	Alphaproteobacteria	Sphingomonadales	Sphingomonadaceae	Sphingobium	Sphingobium fuliginis	-	-	-	No
NC_019377.1	refseq	Plasmid	pLP712	55395	circular	17-DEC-2014	Lactococcus lactis subsp. cremoris plasmid pLP712, complete sequence	1359	Lactococcus lactis subsp. cremoris	Bacteria	Firmicutes	Bacilli	Lactobacillales	Streptococcaceae	Lactococcus	Lactococcus lactis	-	-	-	No
NC_019378.1	refseq	Plasmid	pIJB1	99001	circular	17-DEC-2014	Burkholderia cepacia plasmid pIJB1, complete sequence	292	Burkholderia cepacia	Bacteria	Proteobacteria	Betaproteobacteria	Burkholderiales	Burkholderiaceae	Burkholderia	Burkholderia cepacia	MOBP	-	-	No
NC_019019.1	refseq	Plasmid	pZMN1-1	1643	circular	17-DEC-2014	Zymomonas mobilis plasmid pZMN1-1, complete sequence	542	Zymomonas mobilis	Bacteria	Proteobacteria	Alphaproteobacteria	Sphingomonadales	Sphingomonadaceae	Zymomonas	Zymomonas mobilis	-	-	-	No
NC_019284.1	refseq	Plasmid	pWZ7140	47277	circular	17-DEC-2014	Enterococcus faecalis plasmid pWZ7140, complete sequence	1351	Enterococcus faecalis	Bacteria	Firmicutes	Bacilli	Lactobacillales	Enterococcaceae	Enterococcus	Enterococcus faecalis	MOBQ	rep1	-	No
NC_019285.1	refseq	Plasmid	pHK2	10795	circular	17-DEC-2014	Haloferax lucentense DSM 14919 plasmid pHK2, complete sequence	1230452	Haloferax lucentense DSM 14919	Archaea	Euryarchaeota	Halobacteria	Haloferacales	Haloferacaceae	Haloferax	Haloferax lucentense	-	-	-	No
NC_019286.1	refseq	Plasmid	pINCan01	6061	circular	17-DEC-2014	Klebsiella oxytoca plasmid pINCan01, complete sequence	571	Klebsiella oxytoca	Bacteria	Proteobacteria	Gammaproteobacteria	Enterobacterales	Enterobacteriaceae	Klebsiella	Klebsiella oxytoca	-	-	-	No
NC_019287.1	refseq	Plasmid	pAES1	2925	circular	17-DEC-2014	Paracoccus aestuarii plasmid pAES1, complete sequence	453842	Paracoccus aestuarii	Bacteria	Proteobacteria	Alphaproteobacteria	Rhodobacterales	Rhodobacteraceae	Paracoccus	Paracoccus aestuarii	MOBV	-	-	No
NC_019288.1	refseq	Plasmid	pAES2	4502	circular	17-DEC-2014	Paracoccus aestuarii plasmid pAES2, complete sequence	453842	Paracoccus aestuarii	Bacteria	Proteobacteria	Alphaproteobacteria	Rhodobacterales	Rhodobacteraceae	Paracoccus	Paracoccus aestuarii	-	-	-	No
NC_019289.1	refseq	Plasmid	pHAE1	5301	circular	17-DEC-2014	Paracoccus haeundaensis plasmid pHAE1, complete sequence	225362	Paracoccus haeundaensis	Bacteria	Proteobacteria	Alphaproteobacteria	Rhodobacterales	Rhodobacteraceae	Paracoccus	Paracoccus haeundaensis	MOBQ	-	-	No
NC_019290.1	refseq	Plasmid	pPLLHn-1	4102	circular	17-DEC-2014	Periwinkle little leaf phytoplasma plasmid pPLLHn-1, complete sequence	137854	Periwinkle little leaf phytoplasma	Bacteria	Tenericutes	Mollicutes	Acholeplasmatales	Acholeplasmataceae	Candidatus Phytoplasma	Periwinkle little leaf phytoplasma	-	-	-	No
NC_019291.1	refseq	Plasmid	pPR2	15520	linear	17-DEC-2014	Planobispora rosea plasmid pPR2, complete sequence	35762	Planobispora rosea	Bacteria	Actinobacteria	Actinobacteria	Streptosporangiales	Streptosporangiaceae	Planobispora	Planobispora rosea	-	-	-	No
NC_019180.1	refseq	Plasmid	pA1606	5646	circular	17-DEC-2014	Haemophilus influenzae plasmid pA1606, complete sequence	727	Haemophilus influenzae	Bacteria	Proteobacteria	Gammaproteobacteria	Pasteurellales	Pasteurellaceae	Haemophilus	Haemophilus influenzae	MOBV	-	-	No
NC_019181.1	refseq	Plasmid	pPN223	4304	circular	17-DEC-2014	Haemophilus influenzae plasmid pPN223, complete sequence	727	Haemophilus influenzae	Bacteria	Proteobacteria	Gammaproteobacteria	Pasteurellales	Pasteurellaceae	Haemophilus	Haemophilus influenzae	-	-	-	No
NC_019183.1	refseq	Plasmid	pLFS5	4846	circular	17-DEC-2014	Haemophilus influenzae plasmid pLFS5, complete sequence	727	Haemophilus influenzae	Bacteria	Proteobacteria	Gammaproteobacteria	Pasteurellales	Pasteurellaceae	Haemophilus	Haemophilus influenzae	MOBV	-	-	No
NC_019184.1	refseq	Plasmid	pLFH49	5404	circular	17-DEC-2014	Haemophilus influenzae plasmid pLFH49, complete sequence	727	Haemophilus influenzae	Bacteria	Proteobacteria	Gammaproteobacteria	Pasteurellales	Pasteurellaceae	Haemophilus	Haemophilus influenzae	MOBV	-	-	No
NC_019185.1	refseq	Plasmid	pA1209	5142	circular	17-DEC-2014	Haemophilus influenzae plasmid pA1209, complete sequence	727	Haemophilus influenzae	Bacteria	Proteobacteria	Gammaproteobacteria	Pasteurellales	Pasteurellaceae	Haemophilus	Haemophilus influenzae	MOBV	-	-	No
NC_019215.1	refseq	Plasmid	pUCLAb	1293	circular	17-DEC-2014	Xylella fastidiosa plasmid pUCLAb, complete sequence	2371	Xylella fastidiosa	Bacteria	Proteobacteria	Gammaproteobacteria	Xanthomonadales	Xanthomonadaceae	Xylella	Xylella fastidiosa	-	-	-	No
NC_019233.1	refseq	Plasmid	pREN	4371	circular	17-DEC-2014	Lactobacillus rennini plasmid pREN, complete sequence	238013	Lactobacillus rennini	Bacteria	Firmicutes	Bacilli	Lactobacillales	Lactobacillaceae	Lactobacillus	Lactobacillus rennini	-	-	-	No
NC_019369.1	refseq	Plasmid	pYS1	82988	circular	17-DEC-2014	Burkholderia cepacia plasmid pYS1, complete sequence	292	Burkholderia cepacia	Bacteria	Proteobacteria	Betaproteobacteria	Burkholderiales	Burkholderiaceae	Burkholderia	Burkholderia cepacia	MOBP	IncP1	-	No
NC_019316.1	refseq	Plasmid	pAES4	5850	circular	17-DEC-2014	Paracoccus aestuarii plasmid pAES4, complete sequence	453842	Paracoccus aestuarii	Bacteria	Proteobacteria	Alphaproteobacteria	Rhodobacterales	Rhodobacteraceae	Paracoccus	Paracoccus aestuarii	MOBP	-	-	No
NC_019218.1	refseq	Plasmid	pHHV35	59113	circular	17-DEC-2014	Uncultured bacterium HHV35 plasmid pHHV35, complete sequence	558689	uncultured bacterium HHV35	Bacteria	-	-	-	-	-	uncultured bacterium HHV35	MOBP	-	-	No
NC_019243.1	refseq	Plasmid	p05PLY-1	3878	circular	17-DEC-2014	Periwinkle leaf yellowing phytoplasma plasmid p05PLY-1, complete sequence	619518	Periwinkle leaf yellowing phytoplasma	Bacteria	Tenericutes	Mollicutes	Acholeplasmatales	Acholeplasmataceae	Candidatus Phytoplasma	Periwinkle leaf yellowing phytoplasma	-	-	-	No
NC_019244.1	refseq	Plasmid	p08PLY-1	3944	circular	17-DEC-2014	Periwinkle leaf yellowing phytoplasma plasmid p08PLY-1, complete sequence	619518	Periwinkle leaf yellowing phytoplasma	Bacteria	Tenericutes	Mollicutes	Acholeplasmatales	Acholeplasmataceae	Candidatus Phytoplasma	Periwinkle leaf yellowing phytoplasma	-	-	-	No
NC_019245.1	refseq	Plasmid	p09PLY-1	4015	circular	17-DEC-2014	Periwinkle leaf yellowing phytoplasma plasmid p09PLY-1, complete sequence	619518	Periwinkle leaf yellowing phytoplasma	Bacteria	Tenericutes	Mollicutes	Acholeplasmatales	Acholeplasmataceae	Candidatus Phytoplasma	Periwinkle leaf yellowing phytoplasma	-	-	-	No
NC_019251.1	refseq	Plasmid	pSF301-1	1549	circular	17-DEC-2014	Shigella flexneri plasmid pSF301-1, complete sequence	623	Shigella flexneri	Bacteria	Proteobacteria	Gammaproteobacteria	Enterobacterales	Enterobacteriaceae	Shigella	Shigella flexneri	-	Col(MG828)	-	No
NC_019262.1	refseq	Plasmid	pAHH04	7191	circular	17-DEC-2014	Aeromonas hydrophila plasmid pAHH04, complete sequence	644	Aeromonas hydrophila	Bacteria	Proteobacteria	Gammaproteobacteria	Aeromonadales	Aeromonadaceae	Aeromonas	Aeromonas hydrophila	MOBP	IncQ2	-	No
NC_019361.1	refseq	Plasmid	pFZ51	15672	circular	17-DEC-2014	Haemophilus parasuis plasmid pFZ51, complete sequence	738	[Haemophilus] parasuis	Bacteria	Proteobacteria	Gammaproteobacteria	Pasteurellales	Pasteurellaceae	Haemophilus	[Haemophilus] parasuis	MOBP	-	-	No
NC_019328.1	refseq	Plasmid	pB76-81	76232	circular	17-DEC-2014	Pseudomonas syringae plasmid pB76-81, complete sequence	317	Pseudomonas syringae	Bacteria	Proteobacteria	Gammaproteobacteria	Pseudomonadales	Pseudomonadaceae	Pseudomonas	Pseudomonas syringae	MOBP	-	-	No
NC_019353.1	refseq	Plasmid	pMBLR00	3370	circular	17-DEC-2014	Leuconostoc mesenteroides subsp. mesenteroides plasmid pMBLR00, complete sequence	33967	Leuconostoc mesenteroides subsp. mesenteroides	Bacteria	Firmicutes	Bacilli	Lactobacillales	Leuconostocaceae	Leuconostoc	Leuconostoc mesenteroides	MOBV	-	-	No
NC_019338.1	refseq	Plasmid	pJ337-114	88007	circular	17-DEC-2014	Arthrobacter sp. J3-37 plasmid pJ337-114, complete sequence	347208	Arthrobacter sp. J3.37	Bacteria	Actinobacteria	Actinobacteria	Micrococcales	Micrococcaceae	Arthrobacter	Arthrobacter sp. J3.37	MOBP	-	-	No
NC_019380.1	refseq	Plasmid	pR148	165906	circular	17-DEC-2014	Aeromonas hydrophila plasmid pR148, complete sequence	644	Aeromonas hydrophila	Bacteria	Proteobacteria	Gammaproteobacteria	Aeromonadales	Aeromonadaceae	Aeromonas	Aeromonas hydrophila	MOBH	IncA/C2	IncA/C2	No
NC_019381.1	refseq	Plasmid	pOV	13551	circular	17-DEC-2014	Pasteurella multocida plasmid pOV, complete sequence	747	Pasteurella multocida	Bacteria	Proteobacteria	Gammaproteobacteria	Pasteurellales	Pasteurellaceae	Pasteurella	Pasteurella multocida	MOBP	-	-	No
NC_019174.1	refseq	Plasmid	pB1000	4613	circular	17-DEC-2014	Haemophilus influenzae plasmid pB1000, complete sequence	727	Haemophilus influenzae	Bacteria	Proteobacteria	Gammaproteobacteria	Pasteurellales	Pasteurellaceae	Haemophilus	Haemophilus influenzae	MOBP	-	-	No
NC_019341.1	refseq	Plasmid	pNCPPB880-40	41724	circular	17-DEC-2014	Pseudomonas syringae plasmid pNCPPB880-40, complete sequence	317	Pseudomonas syringae	Bacteria	Proteobacteria	Gammaproteobacteria	Pseudomonadales	Pseudomonadaceae	Pseudomonas	Pseudomonas syringae	MOBF	-	-	No
NC_017767.1	refseq	Plasmid	pVV8	81151	circular	17-DEC-2014	Thermus thermophilus HB8 plasmid pVV8, complete sequence	300852	Thermus thermophilus HB8	Bacteria	Deinococcus-Thermus	Deinococci	Thermales	Thermaceae	Thermus	Thermus thermophilus	-	-	-	No
NC_016137.1	refseq	Plasmid	unnamed	1719	circular	17-DEC-2014	Staphylococcus hyicus plasmid unnamed, complete sequence	1284	Staphylococcus hyicus	Bacteria	Firmicutes	Bacilli	Bacillales	Staphylococcaceae	Staphylococcus	Staphylococcus hyicus	-	-	-	Yes
NC_016139.1	refseq	Plasmid	p9811071-1	4019	circular	17-DEC-2014	Staphylococcus hyicus plasmid p9811071-1, complete sequence	1284	Staphylococcus hyicus	Bacteria	Firmicutes	Bacilli	Bacillales	Staphylococcaceae	Staphylococcus	Staphylococcus hyicus	MOBV	rep22	-	No
NC_019211.1	refseq	Plasmid	pEM1	4865	circular	17-DEC-2014	Neisseria gonorrhoeae plasmid pEM1, complete sequence	485	Neisseria gonorrhoeae	Bacteria	Proteobacteria	Betaproteobacteria	Neisseriales	Neisseriaceae	Neisseria	Neisseria gonorrhoeae	-	-	-	No
NC_019224.1	refseq	Plasmid	pHW104	5137	circular	17-DEC-2014	Rahnella sp. WMR104 plasmid pHW104, complete sequence	657339	Rahnella sp. WMR104	Bacteria	Proteobacteria	Gammaproteobacteria	Enterobacterales	Yersiniaceae	Rahnella	Rahnella sp. WMR104	MOBP	-	-	No
NC_019227.1	refseq	Plasmid	pBMB2062-56	2062	circular	17-DEC-2014	Bacillus thuringiensis serovar rongseni plasmid pBMB2062-56, complete sequence	180865	Bacillus thuringiensis serovar rongseni	Bacteria	Firmicutes	Bacilli	Bacillales	Bacillaceae	Bacillus	Bacillus thuringiensis	-	-	-	No
NC_019248.1	refseq	Plasmid	pTT0105	28653	circular	17-DEC-2014	Bartonella sp. TT0105 plasmid pTT0105, complete sequence	596995	Bartonella sp. TT0105	Bacteria	Proteobacteria	Alphaproteobacteria	Rhizobiales	Bartonellaceae	Bartonella	Bartonella sp. TT0105	MOBQ	-	-	No
NC_019344.1	refseq	Plasmid	R830b	81793	circular	17-DEC-2014	Serratia marcescens plasmid R830b, complete sequence	615	Serratia marcescens	Bacteria	Proteobacteria	Gammaproteobacteria	Enterobacterales	Yersiniaceae	Serratia	Serratia marcescens	MOBP	IncL/M(pOXA-48)	IncL/M(pOXA-48)	No
NC_019385.1	refseq	Plasmid	PML21	5598	circular	17-DEC-2014	Enterococcus faecalis plasmid PML21, complete sequence	1351	Enterococcus faecalis	Bacteria	Firmicutes	Bacilli	Lactobacillales	Enterococcaceae	Enterococcus	Enterococcus faecalis	-	-	-	No
NC_004444.1	refseq	Plasmid	pCAR1	199035	circular	17-DEC-2014	Pseudomonas resinovorans plasmid pCAR1, complete sequence	53412	Pseudomonas resinovorans	Bacteria	Proteobacteria	Gammaproteobacteria	Pseudomonadales	Pseudomonadaceae	Pseudomonas	Pseudomonas resinovorans	MOBH	-	-	No
NC_019182.1	refseq	Plasmid	pLFH64	5458	circular	17-DEC-2014	Haemophilus influenzae plasmid pLFH64, complete sequence	727	Haemophilus influenzae	Bacteria	Proteobacteria	Gammaproteobacteria	Pasteurellales	Pasteurellaceae	Haemophilus	Haemophilus influenzae	MOBV	-	-	No
NC_019333.1	refseq	Plasmid	pPDDCC3357-6	3249	circular	17-DEC-2014	Pseudomonas syringae plasmid pPDDCC3357-6, complete sequence	317	Pseudomonas syringae	Bacteria	Proteobacteria	Gammaproteobacteria	Pseudomonadales	Pseudomonadaceae	Pseudomonas	Pseudomonas syringae	-	-	-	No
NC_019360.1	refseq	Plasmid	pNDM-CIT	288920	circular	17-DEC-2014	Citrobacter freundii plasmid pNDM-CIT, complete sequence	546	Citrobacter freundii	Bacteria	Proteobacteria	Gammaproteobacteria	Enterobacterales	Enterobacteriaceae	Citrobacter	Citrobacter freundii	MOBH	IncHI1A(CIT);IncHI1B(CIT)	IncHI1A(CIT);IncHI1B(CIT)	No
NC_019384.1	refseq	Plasmid	pKpS90	53286	circular	17-DEC-2014	Klebsiella pneumoniae plasmid pKpS90, complete sequence	573	Klebsiella pneumoniae	Bacteria	Proteobacteria	Gammaproteobacteria	Enterobacterales	Enterobacteriaceae	Klebsiella	Klebsiella pneumoniae	MOBP	IncX3	IncX3	No
NC_011838.1	refseq	Plasmid	pCAR1.2	200231	circular	17-DEC-2014	Pseudomonas putida plasmid pCAR1.2, complete sequence	303	Pseudomonas putida	Bacteria	Proteobacteria	Gammaproteobacteria	Pseudomonadales	Pseudomonadaceae	Pseudomonas	Pseudomonas putida	MOBH	-	-	No
NC_019389.1	refseq	Plasmid	pKDO1	127508	circular	17-DEC-2014	Klebsiella pneumoniae plasmid pKDO1, complete sequence	573	Klebsiella pneumoniae	Bacteria	Proteobacteria	Gammaproteobacteria	Enterobacterales	Enterobacteriaceae	Klebsiella	Klebsiella pneumoniae	MOBF	IncFII(K)	IncFII(K)	No
NC_019390.1	refseq	Plasmid	pKPN_CZ	207819	circular	17-DEC-2014	Klebsiella pneumoniae plasmid pKPN_CZ, complete sequence	573	Klebsiella pneumoniae	Bacteria	Proteobacteria	Gammaproteobacteria	Enterobacterales	Enterobacteriaceae	Klebsiella	Klebsiella pneumoniae	-	IncFIB(K);IncFII(K)	IncFIB(K);IncFII(K)	No
NC_019533.1	refseq	Plasmid	pWBD2	3844	circular	17-DEC-2014	Wheat blue dwarf phytoplasma plasmid pWBD2, complete sequence	321961	Wheat blue dwarf phytoplasma	Bacteria	Tenericutes	Mollicutes	Acholeplasmatales	Acholeplasmataceae	Candidatus Phytoplasma	Wheat blue dwarf phytoplasma	-	-	-	No
NC_019553.1	refseq	Plasmid	pOENI-1	18332	circular	17-DEC-2014	Oenococcus oeni plasmid pOENI-1, complete sequence	1247	Oenococcus oeni	Bacteria	Firmicutes	Bacilli	Lactobacillales	Leuconostocaceae	Oenococcus	Oenococcus oeni	-	-	-	No
NC_019554.1	refseq	Plasmid	pOENI-1v2	21926	circular	17-DEC-2014	Oenococcus oeni plasmid pOENI-1v2, complete sequence	1247	Oenococcus oeni	Bacteria	Firmicutes	Bacilli	Lactobacillales	Leuconostocaceae	Oenococcus	Oenococcus oeni	MOBQ	-	-	No
NC_019534.1	refseq	Plasmid	pBFUK1	12817	circular	17-DEC-2014	Bacteroides fragilis plasmid pBFUK1, complete sequence	817	Bacteroides fragilis	Bacteria	Bacteroidetes	Bacteroidia	Bacteroidales	Bacteroidaceae	Bacteroides	Bacteroides fragilis	-	-	-	No
NC_019535.1	refseq	Plasmid	pWBD1	3449	circular	17-DEC-2014	Wheat blue dwarf phytoplasma plasmid pWBD1, complete sequence	321961	Wheat blue dwarf phytoplasma	Bacteria	Tenericutes	Mollicutes	Acholeplasmatales	Acholeplasmataceae	Candidatus Phytoplasma	Wheat blue dwarf phytoplasma	-	-	-	No
NC_019536.1	refseq	Plasmid	pWBD3	3601	circular	17-DEC-2014	Wheat blue dwarf phytoplasma plasmid pWBD3, complete sequence	321961	Wheat blue dwarf phytoplasma	Bacteria	Tenericutes	Mollicutes	Acholeplasmatales	Acholeplasmataceae	Candidatus Phytoplasma	Wheat blue dwarf phytoplasma	-	-	-	No
NC_019557.1	refseq	Plasmid	pNM8	8259	circular	17-DEC-2014	Planococcus citreus plasmid pNM8, complete sequence	1373	Planococcus citreus	Bacteria	Firmicutes	Bacilli	Bacillales	Planococcaceae	Planococcus	Planococcus citreus	-	-	-	No
NC_019558.1	refseq	Plasmid	pNM11	11383	circular	17-DEC-2014	Planococcus citreus plasmid pNM11, complete sequence	1373	Planococcus citreus	Bacteria	Firmicutes	Bacilli	Bacillales	Planococcaceae	Planococcus	Planococcus citreus	MOBV	-	-	No
NC_019669.1	refseq	Plasmid	pWCZ	3078	circular	17-DEC-2014	Lactobacillus paracasei plasmid pWCZ, complete sequence	1597	Lactobacillus paracasei	Bacteria	Firmicutes	Bacilli	Lactobacillales	Lactobacillaceae	Lactobacillus	Lactobacillus paracasei	MOBV	-	-	No
NC_019687.1	refseq	Plasmid	pCpb2-CP1	65875	circular	17-DEC-2014	Clostridium perfringens plasmid pCpb2-CP1, complete sequence	1502	Clostridium perfringens	Bacteria	Firmicutes	Clostridia	Clostridiales	Clostridiaceae	Clostridium	Clostridium perfringens	MOBM	-	-	No
NC_019688.1	refseq	Plasmid	pNetB-NE10	81693	circular	17-DEC-2014	Clostridium perfringens plasmid pNetB-NE10, complete sequence	1502	Clostridium perfringens	Bacteria	Firmicutes	Clostridia	Clostridiales	Clostridiaceae	Clostridium	Clostridium perfringens	MOBM	-	-	No
NC_019784.1	refseq	Plasmid	pMG1C-1	1770	circular	17-DEC-2014	Mycoplasma mycoides subsp. capri strain Anses 4343 plasmid pMG1C-1, complete sequence	40477	Mycoplasma mycoides subsp. capri	Bacteria	Tenericutes	Mollicutes	Mycoplasmatales	Mycoplasmataceae	Mycoplasma	Mycoplasma mycoides	-	-	-	No
NC_019785.1	refseq	Plasmid	pMG2B-1	1573	circular	17-DEC-2014	Mycoplasma yeatsii strain GIH plasmid pMG2B-1, complete sequence	51365	Mycoplasma yeatsii	Bacteria	Tenericutes	Mollicutes	Mycoplasmatales	Mycoplasmataceae	Mycoplasma	Mycoplasma yeatsii	-	-	-	No
NC_019786.1	refseq	Plasmid	pMG2E-1	1041	circular	17-DEC-2014	Mycoplasma cottewii strain Anses 15104 plasmid pMG2E-1, complete sequence	51364	Mycoplasma cottewii	Bacteria	Tenericutes	Mollicutes	Mycoplasmatales	Mycoplasmataceae	Mycoplasma	Mycoplasma cottewii	-	-	-	No
NC_019787.1	refseq	Plasmid	pMG2D-1	1672	circular	17-DEC-2014	Mycoplasma capricolum subsp. capricolum strain Anses 11186 plasmid pMG2D-1, complete sequence	40479	Mycoplasma capricolum subsp. capricolum	Bacteria	Tenericutes	Mollicutes	Mycoplasmatales	Mycoplasmataceae	Mycoplasma	Mycoplasma capricolum	-	-	-	No
NC_019794.1	refseq	Plasmid	pMG2A-1	1573	circular	17-DEC-2014	Mycoplasma capricolum subsp. capricolum strain Anses 14250 plasmid pMG2A-1, complete sequence	40479	Mycoplasma capricolum subsp. capricolum	Bacteria	Tenericutes	Mollicutes	Mycoplasmatales	Mycoplasmataceae	Mycoplasma	Mycoplasma capricolum	-	-	-	No
NC_019795.1	refseq	Plasmid	pMG2C-1	1565	circular	17-DEC-2014	Mycoplasma cottewii strain VIS plasmid pMG2C-1, complete sequence	51364	Mycoplasma cottewii	Bacteria	Tenericutes	Mollicutes	Mycoplasmatales	Mycoplasmataceae	Mycoplasma	Mycoplasma cottewii	-	-	-	No
NC_019796.1	refseq	Plasmid	pMG1A-1	1865	circular	17-DEC-2014	Mycoplasma mycoides subsp. capri strain Anses 14227 plasmid pMG1A-1, complete sequence	40477	Mycoplasma mycoides subsp. capri	Bacteria	Tenericutes	Mollicutes	Mycoplasmatales	Mycoplasmataceae	Mycoplasma	Mycoplasma mycoides	-	-	-	No
NC_019797.1	refseq	Plasmid	pMG2F-1	1656	circular	17-DEC-2014	Mycoplasma yeatsii strain Anses 11181 plasmid pMG2F-1, complete sequence	51365	Mycoplasma yeatsii	Bacteria	Tenericutes	Mollicutes	Mycoplasmatales	Mycoplasmataceae	Mycoplasma	Mycoplasma yeatsii	-	-	-	No
NC_019788.1	refseq	Plasmid	pMG1B-1	1732	circular	17-DEC-2014	Mycoplasma capricolum subsp. capricolum strain Anses 14425 plasmid pMG1B-1, complete sequence	40479	Mycoplasma capricolum subsp. capricolum	Bacteria	Tenericutes	Mollicutes	Mycoplasmatales	Mycoplasmataceae	Mycoplasma	Mycoplasma capricolum	-	-	-	No
NC_019883.1	refseq	Plasmid	pIRI48	12974	circular	17-DEC-2014	Thermococcus sp. IRI48 plasmid pIRI48, complete sequence	1197734	Thermococcus sp. IRI48	Archaea	Euryarchaeota	Thermococci	Thermococcales	Thermococcaceae	Thermococcus	Thermococcus sp. IRI48	-	-	-	No
NC_019884.1	refseq	Plasmid	pCIR10	13322	circular	17-DEC-2014	Thermococcus sp. CIR10 plasmid pCIR10, complete sequence	1197731	Thermococcus sp. CIR10	Archaea	Euryarchaeota	Thermococci	Thermococcales	Thermococcaceae	Thermococcus	Thermococcus sp. CIR10	-	-	-	No
NC_019885.1	refseq	Plasmid	pEXT9a	10556	circular	17-DEC-2014	Thermococcus sp. EXT9 plasmid pEXT9a, complete sequence	1197732	Thermococcus sp. EXT9	Archaea	Euryarchaeota	Thermococci	Thermococcales	Thermococcaceae	Thermococcus	Thermococcus sp. EXT9	-	-	-	No
NC_019886.1	refseq	Plasmid	pAMT7	8576	circular	17-DEC-2014	Thermococcus sp. AMT7 plasmid pAMT7, complete sequence	1197730	Thermococcus sp. AMT7	Archaea	Euryarchaeota	Thermococci	Thermococcales	Thermococcaceae	Thermococcus	Thermococcus sp. AMT7	-	-	-	No
NC_019887.1	refseq	Plasmid	pIRI33	11041	circular	17-DEC-2014	Thermococcus sp. IRI33 plasmid pIRI33, complete sequence	1197733	Thermococcus sp. IRI33	Archaea	Euryarchaeota	Thermococci	Thermococcales	Thermococcaceae	Thermococcus	Thermococcus sp. IRI33	-	-	-	No
NC_019888.1	refseq	Plasmid	pBK31551	83712	circular	17-DEC-2014	Klebsiella pneumoniae strain BK31551 plasmid pBK31551, complete sequence	573	Klebsiella pneumoniae	Bacteria	Proteobacteria	Gammaproteobacteria	Enterobacterales	Enterobacteriaceae	Klebsiella	Klebsiella pneumoniae	MOBF	IncN	IncN	No
NC_019889.1	refseq	Plasmid	pNDM-OM	87185	circular	17-DEC-2014	Klebsiella pneumoniae strain 601 plasmid pNDM-OM, complete sequence	573	Klebsiella pneumoniae	Bacteria	Proteobacteria	Gammaproteobacteria	Enterobacterales	Enterobacteriaceae	Klebsiella	Klebsiella pneumoniae	MOBP	IncL/M	IncL/M	No
NC_019899.1	refseq	Plasmid	pBK31567	47387	circular	17-DEC-2014	Klebsiella pneumoniae strain BK31567 plasmid pBK31567, complete sequence	573	Klebsiella pneumoniae	Bacteria	Proteobacteria	Gammaproteobacteria	Enterobacterales	Enterobacteriaceae	Klebsiella	Klebsiella pneumoniae	MOBP	IncX5	IncX5	No
NC_019980.1	refseq	Plasmid	pB000a	2975	circular	17-DEC-2014	Pasteurella stomatis strain BB1086 plasmid pB000a, complete sequence	760	Pasteurella stomatis	Bacteria	Proteobacteria	Gammaproteobacteria	Pasteurellales	Pasteurellaceae	Pasteurella	Pasteurella stomatis	MOBP	-	-	No
NC_019981.1	refseq	Plasmid	pB1018	6074	circular	17-DEC-2014	Pasteurella multocida plasmid pB1018, complete sequence	747	Pasteurella multocida	Bacteria	Proteobacteria	Gammaproteobacteria	Pasteurellales	Pasteurellaceae	Pasteurella	Pasteurella multocida	MOBP	-	-	No
NC_019982.1	refseq	Plasmid	pEC159	6292	circular	17-DEC-2014	Escherichia coli plasmid pEC159, complete sequence	562	Escherichia coli	Bacteria	Proteobacteria	Gammaproteobacteria	Enterobacterales	Enterobacteriaceae	Escherichia	Escherichia coli	MOBP	ColRNAI	-	No
NC_019986.1	refseq	Plasmid	pB1023	3510	circular	17-DEC-2014	Enterobacter cloacae strain BB1092 plasmid pB1023, complete sequence	550	Enterobacter cloacae	Bacteria	Proteobacteria	Gammaproteobacteria	Enterobacterales	Enterobacteriaceae	Enterobacter	Enterobacter cloacae	MOBP	-	-	No
NC_019987.1	refseq	Plasmid	pB1020	3174	circular	17-DEC-2014	Klebsiella pneumoniae strain BB1089 plasmid pB1020, complete sequence	573	Klebsiella pneumoniae	Bacteria	Proteobacteria	Gammaproteobacteria	Enterobacterales	Enterobacteriaceae	Klebsiella	Klebsiella pneumoniae	-	ColRNAI	-	No
NC_019989.1	refseq	Plasmid	pB1021	3692	circular	17-DEC-2014	Klebsiella pneumoniae strain BB1090 plasmid pB1021, complete sequence	573	Klebsiella pneumoniae	Bacteria	Proteobacteria	Gammaproteobacteria	Enterobacterales	Enterobacteriaceae	Klebsiella	Klebsiella pneumoniae	-	-	-	No
NC_019990.1	refseq	Plasmid	pB1024	5844	circular	17-DEC-2014	Escherichia coli strain BB1093 plasmid pB1024, complete sequence	562	Escherichia coli	Bacteria	Proteobacteria	Gammaproteobacteria	Enterobacterales	Enterobacteriaceae	Escherichia	Escherichia coli	-	-	-	No
NC_019992.1	refseq	Plasmid	pB000b	2319	circular	17-DEC-2014	Bisgaard Taxon 16 strain BB1087 plasmid pB000b, complete sequence	123824	Frederiksenia canicola	Bacteria	Proteobacteria	Gammaproteobacteria	Pasteurellales	Pasteurellaceae	Frederiksenia	Frederiksenia canicola	-	-	-	No
NC_019988.1	refseq	Plasmid	pB1019	5225	circular	17-DEC-2014	Klebsiella pneumoniae strain BB1088 plasmid pB1019, complete sequence	573	Klebsiella pneumoniae	Bacteria	Proteobacteria	Gammaproteobacteria	Enterobacterales	Enterobacteriaceae	Klebsiella	Klebsiella pneumoniae	MOBP	-	-	No
NC_020088.1	refseq	Plasmid	pK18An	51160	circular	17-DEC-2014	Klebsiella pneumoniae plasmid pK18An, complete sequence	573	Klebsiella pneumoniae	Bacteria	Proteobacteria	Gammaproteobacteria	Enterobacterales	Enterobacteriaceae	Klebsiella	Klebsiella pneumoniae	MOBF	IncN	IncN	No
NC_020091.1	refseq	Plasmid	pMEC2	4151	circular	17-DEC-2014	Micrococcus luteus strain MAW843 plasmid pMEC2, complete sequence	1270	Micrococcus luteus	Bacteria	Actinobacteria	Actinobacteria	Micrococcales	Micrococcaceae	Micrococcus	Micrococcus luteus	-	-	-	No
NC_020121.1	refseq	Plasmid	pXF-RIV5	38297	circular	17-DEC-2014	Xylella fastidiosa subsp. multiplex strain Riv5 plasmid pXF-RIV5, complete sequence	644357	Xylella fastidiosa subsp. multiplex	Bacteria	Proteobacteria	Gammaproteobacteria	Xanthomonadales	Xanthomonadaceae	Xylella	Xylella fastidiosa	MOBP	-	-	No
NC_020183.2	refseq	Plasmid	pUR3912	6176	circular	17-DEC-2014	Staphylococcus aureus subsp. aureus ST398 plasmid pUR3912, isolate C3912 complete sequence	46170	Staphylococcus aureus subsp. aureus	Bacteria	Firmicutes	Bacilli	Bacillales	Staphylococcaceae	Staphylococcus	Staphylococcus aureus	-	rep13	rep13	No
NC_005026.1	refseq	Plasmid	pBI143	2747	circular	17-DEC-2014	Bacteroides fragilis IB143 plasmid pBI143, complete sequence	817	Bacteroides fragilis	Bacteria	Bacteroidetes	Bacteroidia	Bacteroidales	Bacteroidaceae	Bacteroides	Bacteroides fragilis	MOBP	repUS2	repUS2	No
NC_005009.1	refseq	Plasmid	pYQ39	2297	circular	17-DEC-2014	Pseudomonas putida plasmid pYQ39, complete sequence	303	Pseudomonas putida	Bacteria	Proteobacteria	Gammaproteobacteria	Pseudomonadales	Pseudomonadaceae	Pseudomonas	Pseudomonas putida	-	-	-	No
NC_013951.1	refseq	Plasmid	pKF3-140	147416	circular	17-DEC-2014	Klebsiella pneumoniae plasmid pKF3-140, complete sequence	573	Klebsiella pneumoniae	Bacteria	Proteobacteria	Gammaproteobacteria	Enterobacterales	Enterobacteriaceae	Klebsiella	Klebsiella pneumoniae	MOBF	Col156;IncFIA;IncFIB(AP001918);IncFII(pRSB107)	Col156;IncFIA;IncFIB(AP001918);IncFII(pRSB107)	No
NC_008594.1	refseq	Plasmid	pL2	5299	circular	17-DEC-2014	Lactococcus lactis subsp. lactis plasmid pL2, complete sequence	1360	Lactococcus lactis subsp. lactis	Bacteria	Firmicutes	Bacilli	Lactobacillales	Streptococcaceae	Lactococcus	Lactococcus lactis	-	-	-	No
NC_015956.1	refseq	Plasmid	pRA0726	11704	circular	17-DEC-2014	Riemerella anatipestifer plasmid pRA0726, complete sequence	34085	Riemerella anatipestifer	Bacteria	Bacteroidetes	Flavobacteriia	Flavobacteriales	Flavobacteriaceae	Riemerella	Riemerella anatipestifer	-	-	-	No
NC_002098.1	refseq	Plasmid	pJD4	7426	circular	17-DEC-2014	Neisseria gonorrhoeae plasmid pJD4, complete sequence	485	Neisseria gonorrhoeae	Bacteria	Proteobacteria	Betaproteobacteria	Neisseriales	Neisseriaceae	Neisseria	Neisseria gonorrhoeae	-	-	-	No
NC_011404.1	refseq	Plasmid	pEC01	5002	circular	17-DEC-2014	Enterobacter cloacae plasmid pEC01, complete sequence	550	Enterobacter cloacae	Bacteria	Proteobacteria	Gammaproteobacteria	Enterobacterales	Enterobacteriaceae	Enterobacter	Enterobacter cloacae	MOBP	ColRNAI	-	No
NC_014384.1	refseq	Plasmid	pEC_L8	118525	circular	17-DEC-2014	Escherichia coli plasmid pEC_L8, complete sequence	562	Escherichia coli	Bacteria	Proteobacteria	Gammaproteobacteria	Enterobacterales	Enterobacteriaceae	Escherichia	Escherichia coli	MOBF	IncFIA;IncFII	IncFIA;IncFII	No
NC_001371.1	refseq	Plasmid	ColE1	6646	circular	17-DEC-2014	Escherichia coli plasmid ColE1, complete sequence	562	Escherichia coli	Bacteria	Proteobacteria	Gammaproteobacteria	Enterobacterales	Enterobacteriaceae	Escherichia	Escherichia coli	MOBP	ColRNAI	-	No
NC_010372.1	refseq	Plasmid	pMF1	18634	circular	17-DEC-2014	Myxococcus fulvus strain 124B02 plasmid pMF1, complete sequence	33	Myxococcus fulvus	Bacteria	Proteobacteria	Deltaproteobacteria	Myxococcales	Myxococcaceae	Myxococcus	Myxococcus fulvus	-	-	-	No
NC_002650.1	refseq	Plasmid	pTS1	3649	circular	17-DEC-2014	Treponema denticola plasmid pTS1, complete sequence	158	Treponema denticola	Bacteria	Spirochaetes	Spirochaetia	Spirochaetales	Spirochaetaceae	Treponema	Treponema denticola	MOBV	-	-	No
NC_006909.1	refseq	Plasmid	p49879.2	28012	circular	17-DEC-2014	Leptospirillum ferrooxidans ATCC 49879 plasmid p49879.2, complete sequence	180	Leptospirillum ferrooxidans	Bacteria	Nitrospirae	Nitrospira	Nitrospirales	Nitrospiraceae	Leptospirillum	Leptospirillum ferrooxidans	MOBQ	-	-	No
NC_006134.1	refseq	Plasmid	pCC31	44707	circular	17-DEC-2014	Campylobacter coli plasmid pCC31, complete sequence	195	Campylobacter coli	Bacteria	Proteobacteria	Epsilonproteobacteria	Campylobacterales	Campylobacteraceae	Campylobacter	Campylobacter coli	MOBP	-	-	No
NC_010858.1	refseq	Plasmid	pCFV108	3724	circular	17-DEC-2014	Campylobacter fetus subsp. venerealis plasmid pCFV108, complete sequence	32020	Campylobacter fetus subsp. venerealis	Bacteria	Proteobacteria	Epsilonproteobacteria	Campylobacterales	Campylobacteraceae	Campylobacter	Campylobacter fetus	MOBP	-	-	No
NC_004997.1	refseq	Plasmid	pCJ419	4013	circular	17-DEC-2014	Campylobacter jejuni plasmid pCJ419, complete sequence	197	Campylobacter jejuni	Bacteria	Proteobacteria	Epsilonproteobacteria	Campylobacterales	Campylobacteraceae	Campylobacter	Campylobacter jejuni	-	-	-	No
NC_005012.1	refseq	Plasmid	pVir	37468	circular	17-DEC-2014	Campylobacter jejuni subsp. jejuni 81-176 plasmid pVir, complete sequence	354242	Campylobacter jejuni subsp. jejuni 81-176	Bacteria	Proteobacteria	Epsilonproteobacteria	Campylobacterales	Campylobacteraceae	Campylobacter	Campylobacter jejuni	MOBP	-	-	No
NC_006135.1	refseq	Plasmid	pTet	45205	circular	17-DEC-2014	Campylobacter jejuni subsp. jejuni 81-176 plasmid pTet, complete sequence	354242	Campylobacter jejuni subsp. jejuni 81-176	Bacteria	Proteobacteria	Epsilonproteobacteria	Campylobacterales	Campylobacteraceae	Campylobacter	Campylobacter jejuni	MOBP	-	-	No
NC_007141.1	refseq	Plasmid	pTet	45210	circular	17-DEC-2014	Campylobacter jejuni subsp. jejuni 81-176 plasmid pTet, complete sequence	354242	Campylobacter jejuni subsp. jejuni 81-176	Bacteria	Proteobacteria	Epsilonproteobacteria	Campylobacterales	Campylobacteraceae	Campylobacter	Campylobacter jejuni	MOBP	-	-	No
NC_008052.1	refseq	Plasmid	pCJ1170	4381	circular	17-DEC-2014	Campylobacter jejuni plasmid pCJ1170, complete sequence	197	Campylobacter jejuni	Bacteria	Proteobacteria	Epsilonproteobacteria	Campylobacterales	Campylobacteraceae	Campylobacter	Campylobacter jejuni	MOBP	-	-	No
NC_006975.1	refseq	Plasmid	pCL300	3634	circular	17-DEC-2014	Campylobacter lari plasmid pCL300, complete sequence	201	Campylobacter lari	Bacteria	Proteobacteria	Epsilonproteobacteria	Campylobacterales	Campylobacteraceae	Campylobacter	Campylobacter lari	-	-	-	No
NC_004845.1	refseq	Plasmid	pHPM8	7817	circular	17-DEC-2014	Helicobacter pylori plasmid pHPM8, complete sequence	210	Helicobacter pylori	Bacteria	Proteobacteria	Epsilonproteobacteria	Campylobacterales	Helicobacteraceae	Helicobacter	Helicobacter pylori	-	-	-	No
NC_004949.1	refseq	Plasmid	pHel5	18291	circular	17-DEC-2014	Helicobacter pylori plasmid pHel5 complete sequence	210	Helicobacter pylori	Bacteria	Proteobacteria	Epsilonproteobacteria	Campylobacterales	Helicobacteraceae	Helicobacter	Helicobacter pylori	-	-	-	No
NC_004950.1	refseq	Plasmid	pHel4	10970	circular	17-DEC-2014	Helicobacter pylori plasmid pHel4 complete sequence	210	Helicobacter pylori	Bacteria	Proteobacteria	Epsilonproteobacteria	Campylobacterales	Helicobacteraceae	Helicobacter	Helicobacter pylori	MOBP	-	-	No
NC_010884.1	refseq	Plasmid	pHP69	9153	circular	17-DEC-2014	Helicobacter pylori strain 69 plasmid pHP69, complete sequence	210	Helicobacter pylori	Bacteria	Proteobacteria	Epsilonproteobacteria	Campylobacterales	Helicobacteraceae	Helicobacter	Helicobacter pylori	MOBP	-	-	No
NC_010932.1	refseq	Plasmid	pHP666	8108	circular	17-DEC-2014	Helicobacter pylori strain CCUG 17874 plasmid pHP666, complete sequence	210	Helicobacter pylori	Bacteria	Proteobacteria	Epsilonproteobacteria	Campylobacterales	Helicobacteraceae	Helicobacter	Helicobacter pylori	MOBP	-	-	No
NC_013547.1	refseq	Plasmid	pAL226	9897	circular	17-DEC-2014	Helicobacter pylori plasmid pAL226, complete sequence	210	Helicobacter pylori	Bacteria	Proteobacteria	Epsilonproteobacteria	Campylobacterales	Helicobacteraceae	Helicobacter	Helicobacter pylori	MOBP	-	-	No
NC_014162.1	refseq	Plasmid	pAL236-2	1448	circular	17-DEC-2014	Helicobacter pylori strain AL236 plasmid pAL236-2, complete sequence	210	Helicobacter pylori	Bacteria	Proteobacteria	Epsilonproteobacteria	Campylobacterales	Helicobacteraceae	Helicobacter	Helicobacter pylori	-	-	-	No
NC_014163.1	refseq	Plasmid	pAL236-5	1216	circular	17-DEC-2014	Helicobacter pylori strain AL236 plasmid pAL236-5, complete sequence	210	Helicobacter pylori	Bacteria	Proteobacteria	Epsilonproteobacteria	Campylobacterales	Helicobacteraceae	Helicobacter	Helicobacter pylori	-	-	-	No
NC_002109.1	refseq	Plasmid	pOM1	4442	circular	17-DEC-2014	Francisella tularensis plasmid pOM1, complete sequence	263	Francisella tularensis	Bacteria	Proteobacteria	Gammaproteobacteria	Thiotrichales	Francisellaceae	Francisella	Francisella tularensis	-	-	-	No
NC_002143.1	refseq	Plasmid	pPT1	15398	linear	17-DEC-2014	Comamonas testosteroni PtL5 cryptic plasmid pPT1, complete sequence	285	Comamonas testosteroni	Bacteria	Proteobacteria	Betaproteobacteria	Burkholderiales	Comamonadaceae	Comamonas	Comamonas testosteroni	-	-	-	No
NC_016968.1	refseq	Plasmid	pTB30	79291	circular	17-DEC-2014	Comamonas testosteroni plasmid pTB30, complete sequence	285	Comamonas testosteroni	Bacteria	Proteobacteria	Betaproteobacteria	Burkholderiales	Comamonadaceae	Comamonas	Comamonas testosteroni	MOBP	IncP1	-	No
NC_016978.1	refseq	Plasmid	pI2	84204	circular	17-DEC-2014	Comamonas testosteroni plasmid pI2, complete sequence	285	Comamonas testosteroni	Bacteria	Proteobacteria	Betaproteobacteria	Burkholderiales	Comamonadaceae	Comamonas	Comamonas testosteroni	MOBP	IncP1	IncP1	No
NC_005240.1	refseq	Plasmid	pXcB	37106	circular	17-DEC-2014	Xanthomonas citri plasmid pXcB, complete sequence	346	Xanthomonas citri	Bacteria	Proteobacteria	Gammaproteobacteria	Xanthomonadales	Xanthomonadaceae	Xanthomonas	Xanthomonas citri	MOBF	-	-	No
NC_002575.1	refseq	Plasmid	pRi1724	217594	circular	17-DEC-2014	Agrobacterium rhizogenes plasmid pRi1724 DNA, complete sequence	359	Agrobacterium rhizogenes	Bacteria	Proteobacteria	Alphaproteobacteria	Rhizobiales	Rhizobiaceae	Agrobacterium	Agrobacterium rhizogenes	MOBP;MOBQ	-	-	No
NC_010841.1	refseq	Plasmid	pRi2659	185462	circular	17-DEC-2014	Agrobacterium rhizogenes plasmid pRi2659, complete sequence	359	Agrobacterium rhizogenes	Bacteria	Proteobacteria	Alphaproteobacteria	Rhizobiales	Rhizobiaceae	Agrobacterium	Agrobacterium rhizogenes	MOBP;MOBQ	-	-	No
NC_001275.1	refseq	Plasmid	pAC5	5123	circular	17-DEC-2014	Acetobacter aceti plasmid pAC5, complete sequence	435	Acetobacter aceti	Bacteria	Proteobacteria	Alphaproteobacteria	Rhodospirillales	Acetobacteraceae	Acetobacter	Acetobacter aceti	-	-	-	No
NC_003374.1	refseq	Plasmid	pGO128	4340	circular	17-DEC-2014	Gluconobacter oxydans DSM 3504 plasmid pGO128, complete sequence	1288313	Gluconobacter oxydans DSM 3504	Bacteria	Proteobacteria	Alphaproteobacteria	Rhodospirillales	Acetobacteraceae	Gluconobacter	Gluconobacter oxydans	-	-	-	No
NC_004458.1	refseq	Plasmid	pAG5	5648	circular	17-DEC-2014	Gluconobacter oxydans plasmid pAG5 DNA, complete sequence	442	Gluconobacter oxydans	Bacteria	Proteobacteria	Alphaproteobacteria	Rhodospirillales	Acetobacteraceae	Gluconobacter	Gluconobacter oxydans	-	-	-	No
NC_009966.1	refseq	Plasmid	pLD-TEX-KL	66512	circular	17-DEC-2014	Fluoribacter dumoffii Tex-KL plasmid pLD-TEX-KL, complete sequence	1094714	Fluoribacter dumoffii Tex-KL	Bacteria	Proteobacteria	Gammaproteobacteria	Legionellales	Legionellaceae	Fluoribacter	Fluoribacter dumoffii	MOBQ	-	-	No
NC_013056.1	refseq	Plasmid	pMMCU1	8771	circular	17-DEC-2014	Acinetobacter calcoaceticus strain Acal H12O-07 plasmid pMMCU1, complete sequence	471	Acinetobacter calcoaceticus	Bacteria	Proteobacteria	Gammaproteobacteria	Pseudomonadales	Moraxellaceae	Acinetobacter	Acinetobacter calcoaceticus	MOBQ	-	-	No
NC_010893.1	refseq	Plasmid	pMBO-1	44215	circular	17-DEC-2014	Moraxella bovis Epp63 plasmid pMBO-1, complete sequence	387425	Moraxella bovis Epp63	Bacteria	Proteobacteria	Gammaproteobacteria	Pseudomonadales	Moraxellaceae	Moraxella	Moraxella bovis	MOBP	-	-	No
NC_010900.1	refseq	Plasmid	pMBO-2	27075	circular	17-DEC-2014	Moraxella bovis Epp63 plasmid pMBO-2, complete sequence	387425	Moraxella bovis Epp63	Bacteria	Proteobacteria	Gammaproteobacteria	Pseudomonadales	Moraxellaceae	Moraxella	Moraxella bovis	MOBP	-	-	No
NC_005325.1	refseq	Plasmid	pEMCJH03	3510	circular	17-DEC-2014	Moraxella catarrhalis mobilizable plasmid pEMCJH03, complete sequence	480	Moraxella catarrhalis	Bacteria	Proteobacteria	Gammaproteobacteria	Pseudomonadales	Moraxellaceae	Moraxella	Moraxella catarrhalis	MOBP	-	-	No
NC_006968.1	refseq	Plasmid	pNL01	4150	circular	17-DEC-2014	Neisseria lactamica plasmid pNL01, complete sequence	486	Neisseria lactamica	Bacteria	Proteobacteria	Betaproteobacteria	Neisseriales	Neisseriaceae	Neisseria	Neisseria lactamica	-	-	-	No
NC_010855.1	refseq	Plasmid	pNL11	2251	circular	17-DEC-2014	Neisseria lactamica isolate 102739 plasmid pNL11, complete sequence	486	Neisseria lactamica	Bacteria	Proteobacteria	Betaproteobacteria	Neisseriales	Neisseriaceae	Neisseria	Neisseria lactamica	-	-	-	No
NC_010867.1	refseq	Plasmid	pNL3.1	7318	circular	17-DEC-2014	Neisseria lactamica plasmid pNL3.1, complete sequence	486	Neisseria lactamica	Bacteria	Proteobacteria	Betaproteobacteria	Neisseriales	Neisseriaceae	Neisseria	Neisseria lactamica	MOBF	-	-	No
NC_008459.1	refseq	Plasmid	pBP136	41268	circular	17-DEC-2014	Bordetella pertussis plasmid pBP136 DNA, complete sequence	520	Bordetella pertussis	Bacteria	Proteobacteria	Betaproteobacteria	Burkholderiales	Alcaligenaceae	Bordetella	Bordetella pertussis	MOBP	IncP1	IncP1	No
NC_007093.1	refseq	Plasmid	pMU1	8696	circular	17-DEC-2014	Eikenella corrodens plasmid pMU1, complete sequence	539	Eikenella corrodens	Bacteria	Proteobacteria	Betaproteobacteria	Neisseriales	Neisseriaceae	Eikenella	Eikenella corrodens	-	-	-	No
NC_010643.1	refseq	Plasmid	R7K	39792	circular	17-DEC-2014	Providencia rettgeri plasmid R7K, complete sequence	587	Providencia rettgeri	Bacteria	Proteobacteria	Gammaproteobacteria	Enterobacterales	Morganellaceae	Providencia	Providencia rettgeri	MOBF	IncW	IncW	No
NC_002809.1	refseq	Plasmid	ColJs	5210	circular	17-DEC-2014	Shigella sonnei plasmid ColJs, complete sequence	624	Shigella sonnei	Bacteria	Proteobacteria	Gammaproteobacteria	Enterobacterales	Enterobacteriaceae	Shigella	Shigella sonnei	-	ColRNAI	-	No
NC_008439.1	refseq	Plasmid	pKKTET7	8401	linear	17-DEC-2014	Shigella sonnei plasmid pKKTET7, complete sequence	624	Shigella sonnei	Bacteria	Proteobacteria	Gammaproteobacteria	Enterobacterales	Enterobacteriaceae	Shigella	Shigella sonnei	-	-	-	Yes
NC_011759.1	refseq	Plasmid	pGDT4	94967	circular	17-DEC-2014	Yersinia pseudotuberculosis pGDT4 plasmid	633	Yersinia pseudotuberculosis	Bacteria	Proteobacteria	Gammaproteobacteria	Enterobacterales	Yersiniaceae	Yersinia	Yersinia pseudotuberculosis	MOBP	IncFII(pseudo)	IncFII(pseudo)	No
NC_003123.1	refseq	Plasmid	pRAS3.1	11851	circular	17-DEC-2014	Aeromonas salmonicida subsp. salmonicida plasmid pRAS3.1, complete sequence	29491	Aeromonas salmonicida subsp. salmonicida	Bacteria	Proteobacteria	Gammaproteobacteria	Aeromonadales	Aeromonadaceae	Aeromonas	Aeromonas salmonicida	MOBP	IncQ2	-	No
NC_003124.1	refseq	Plasmid	pRAS3.2	11823	circular	17-DEC-2014	Aeromonas salmonicida plasmid pRAS3.2, complete sequence	645	Aeromonas salmonicida	Bacteria	Proteobacteria	Gammaproteobacteria	Aeromonadales	Aeromonadaceae	Aeromonas	Aeromonas salmonicida	MOBP	IncQ2	-	No
NC_004338.1	refseq	Plasmid	pAsal1	6371	circular	17-DEC-2014	Aeromonas salmonicida subsp. salmonicida pAsal1 plasmid	29491	Aeromonas salmonicida subsp. salmonicida	Bacteria	Proteobacteria	Gammaproteobacteria	Aeromonadales	Aeromonadaceae	Aeromonas	Aeromonas salmonicida	MOBP	-	-	No
NC_004339.1	refseq	Plasmid	pAsal2	5424	circular	17-DEC-2014	Aeromonas salmonicida subsp. salmonicida pAsal2 plasmid	29491	Aeromonas salmonicida subsp. salmonicida	Bacteria	Proteobacteria	Gammaproteobacteria	Aeromonadales	Aeromonadaceae	Aeromonas	Aeromonas salmonicida	MOBP	-	-	No
NC_004340.1	refseq	Plasmid	pAsal3	5249	circular	17-DEC-2014	Aeromonas salmonicida subsp. salmonicida pAsal3 plasmid	29491	Aeromonas salmonicida subsp. salmonicida	Bacteria	Proteobacteria	Gammaproteobacteria	Aeromonadales	Aeromonadaceae	Aeromonas	Aeromonas salmonicida	MOBP	-	-	No
NC_009352.2	refseq	Plasmid	pAsa6	18536	circular	17-DEC-2014	Aeromonas salmonicida subsp. salmonicida plasmid pAsa6, complete sequence	29491	Aeromonas salmonicida subsp. salmonicida	Bacteria	Proteobacteria	Gammaproteobacteria	Aeromonadales	Aeromonadaceae	Aeromonas	Aeromonas salmonicida	-	-	-	No
NC_016611.1	refseq	Plasmid	pAQ2-1	6900	circular	17-DEC-2014	Aeromonas sobria plasmid pAQ2-1, complete sequence	646	Aeromonas sobria	Bacteria	Proteobacteria	Gammaproteobacteria	Aeromonadales	Aeromonadaceae	Aeromonas	Aeromonas sobria	MOBP	-	-	No
NC_006143.1	refseq	Plasmid	pFBAOT6	84749	circular	17-DEC-2014	Aeromonas caviae plasmid pFBAOT6, complete sequence	648	Aeromonas caviae	Bacteria	Proteobacteria	Gammaproteobacteria	Aeromonadales	Aeromonadaceae	Aeromonas	Aeromonas caviae	MOBP	IncU	IncU	No
NC_013178.1	refseq	Plasmid	pVAE259	6075	circular	17-DEC-2014	Vibrio alginolyticus strain E259 plasmid pVAE259, complete sequence	663	Vibrio alginolyticus	Bacteria	Proteobacteria	Gammaproteobacteria	Vibrionales	Vibrionaceae	Vibrio	Vibrio alginolyticus	MOBP	-	-	No
NC_004982.1	refseq	Plasmid	pTLC	4719	circular	17-DEC-2014	Vibrio cholerae strain O395P plasmid pTLC, complete sequence	666	Vibrio cholerae	Bacteria	Proteobacteria	Gammaproteobacteria	Vibrionales	Vibrionaceae	Vibrio	Vibrio cholerae	-	-	-	No
NC_011403.1	refseq	Plasmid	pES213	5501	circular	17-DEC-2014	Aliivibrio fischeri plasmid pES213, complete sequence	668	Aliivibrio fischeri	Bacteria	Proteobacteria	Gammaproteobacteria	Vibrionales	Vibrionaceae	Aliivibrio	Aliivibrio fischeri	-	-	-	No
NC_016850.1	refseq	Plasmid	pCG103-32	32073	circular	17-DEC-2014	Aliivibrio fischeri strain CG103 plasmid pCG103-32, complete sequence	668	Aliivibrio fischeri	Bacteria	Proteobacteria	Gammaproteobacteria	Vibrionales	Vibrionaceae	Aliivibrio	Aliivibrio fischeri	-	-	-	No
NC_016853.1	refseq	Plasmid	pES657-44	48951	circular	17-DEC-2014	Aliivibrio fischeri strain ES657 plasmid pES657-44, complete sequence	668	Aliivibrio fischeri	Bacteria	Proteobacteria	Gammaproteobacteria	Vibrionales	Vibrionaceae	Aliivibrio	Aliivibrio fischeri	-	-	-	No
NC_002088.1	refseq	Plasmid	pSA19	4839	circular	17-DEC-2014	Vibrio parahaemolyticus plasmid pSA19 DNA, complete sequence	670	Vibrio parahaemolyticus	Bacteria	Proteobacteria	Gammaproteobacteria	Vibrionales	Vibrionaceae	Vibrio	Vibrio parahaemolyticus	-	-	-	No
NC_002473.1	refseq	Plasmid	pO3K6	8784	circular	17-DEC-2014	Vibrio parahaemolyticus plasmid pO3K6 DNA, complete sequence	670	Vibrio parahaemolyticus	Bacteria	Proteobacteria	Gammaproteobacteria	Vibrionales	Vibrionaceae	Vibrio	Vibrio parahaemolyticus	-	-	-	No
NC_012859.1	refseq	Plasmid	pZY5	3504	circular	17-DEC-2014	Vibrio parahaemolyticus strain A5-5 plasmid pZY5, complete sequence	670	Vibrio parahaemolyticus	Bacteria	Proteobacteria	Gammaproteobacteria	Vibrionales	Vibrionaceae	Vibrio	Vibrio parahaemolyticus	-	-	-	No
NC_009701.1	refseq	Plasmid	pR99	68446	circular	17-DEC-2014	Vibrio vulnificus plasmid pR99, complete sequence	672	Vibrio vulnificus	Bacteria	Proteobacteria	Gammaproteobacteria	Vibrionales	Vibrionaceae	Vibrio	Vibrio vulnificus	-	-	-	No
NC_009702.1	refseq	Plasmid	pC4602-1	56628	circular	17-DEC-2014	Vibrio vulnificus pC4602-1 plasmid	672	Vibrio vulnificus	Bacteria	Proteobacteria	Gammaproteobacteria	Vibrionales	Vibrionaceae	Vibrio	Vibrio vulnificus	MOBF	-	-	No
NC_012758.1	refseq	Plasmid	pMP1	7628	circular	17-DEC-2014	Vibrio vulnificus strain MP-4 plasmid pMP1, complete sequence	672	Vibrio vulnificus	Bacteria	Proteobacteria	Gammaproteobacteria	Vibrionales	Vibrionaceae	Vibrio	Vibrio vulnificus	-	-	-	No
NC_011797.1	refseq	Plasmid	pBD146	7472	circular	17-DEC-2014	Vibrio fluvialis strain BD146 plasmid pBD146, complete sequence	676	Vibrio fluvialis	Bacteria	Proteobacteria	Gammaproteobacteria	Vibrionales	Vibrionaceae	Vibrio	Vibrio fluvialis	-	-	-	No
NC_002579.1	refseq	Plasmid	pVT745	25407	circular	17-DEC-2014	Aggregatibacter actinomycetemcomitans plasmid pVT745, complete sequence	714	Aggregatibacter actinomycetemcomitans	Bacteria	Proteobacteria	Gammaproteobacteria	Pasteurellales	Pasteurellaceae	Aggregatibacter	Aggregatibacter actinomycetemcomitans	MOBP	-	-	No
NC_005245.1	refseq	Plasmid	p250	6286	circular	17-DEC-2014	Avibacterium paragallinarum plasmid p250, complete sequence	728	Avibacterium paragallinarum	Bacteria	Proteobacteria	Gammaproteobacteria	Pasteurellales	Pasteurellaceae	Avibacterium	Avibacterium paragallinarum	-	-	-	No
NC_010912.1	refseq	Plasmid	pYMH5	5047	circular	17-DEC-2014	Avibacterium paragallinarum strain A14 plasmid pYMH5, complete sequence	728	Avibacterium paragallinarum	Bacteria	Proteobacteria	Gammaproteobacteria	Pasteurellales	Pasteurellaceae	Avibacterium	Avibacterium paragallinarum	-	-	-	No
NC_005329.1	refseq	Plasmid	pNAD1	5568	circular	17-DEC-2014	Haemophilus ducreyi strain ATCC 27722 plasmid pNAD1, complete sequence	730	[Haemophilus] ducreyi	Bacteria	Proteobacteria	Gammaproteobacteria	Pasteurellales	Pasteurellaceae	Haemophilus	[Haemophilus] ducreyi	-	-	-	No
NC_002664.1	refseq	Plasmid	small plasmid	1065	circular	17-DEC-2014	Histophilus somni small plasmid, complete sequence	731	Histophilus somni	Bacteria	Proteobacteria	Gammaproteobacteria	Pasteurellales	Pasteurellaceae	Histophilus	Histophilus somni	-	-	-	No
NC_004345.1	refseq	Plasmid	p9L	1338	circular	17-DEC-2014	Histophilus somni plasmid p9L, complete sequence	731	Histophilus somni	Bacteria	Proteobacteria	Gammaproteobacteria	Pasteurellales	Pasteurellaceae	Histophilus	Histophilus somni	-	-	-	No
NC_002118.1	refseq	Plasmid	QpH1	37329	circular	17-DEC-2014	Coxiella burnetii plasmid QpH1, complete sequence	777	Coxiella burnetii	Bacteria	Proteobacteria	Gammaproteobacteria	Legionellales	Coxiellaceae	Coxiella	Coxiella burnetii	-	-	-	No
NC_002131.1	refseq	Plasmid	QpDV	32601	circular	17-DEC-2014	Coxiella burnetii strain R1140 plasmid QpDV, complete sequence	777	Coxiella burnetii	Bacteria	Proteobacteria	Gammaproteobacteria	Legionellales	Coxiellaceae	Coxiella	Coxiella burnetii	-	-	-	No
NC_002059.1	refseq	Plasmid	pOM1	2804	circular	17-DEC-2014	Butyrivibrio fibrisolvens plasmid pOM1, complete genome	831	Butyrivibrio fibrisolvens	Bacteria	Firmicutes	Clostridia	Clostridiales	Lachnospiraceae	Butyrivibrio	Butyrivibrio fibrisolvens	MOBV	-	-	No
NC_002002.1	refseq	Plasmid	pPA52	6281	circular	17-DEC-2014	Fusobacterium nucleatum plasmid pPA52, complete sequence	851	Fusobacterium nucleatum	Bacteria	Fusobacteria	Fusobacteriia	Fusobacteriales	Fusobacteriaceae	Fusobacterium	Fusobacterium nucleatum	MOBP	-	-	No
NC_003091.1	refseq	Plasmid	pKH9	4975	circular	17-DEC-2014	Fusobacterium nucleatum plasmid pKH9, complete sequence	851	Fusobacterium nucleatum	Bacteria	Fusobacteria	Fusobacteriia	Fusobacteriales	Fusobacteriaceae	Fusobacterium	Fusobacterium nucleatum	-	-	-	No
NC_004974.1	refseq	Plasmid	pFN1	5887	circular	17-DEC-2014	Fusobacterium nucleatum plasmid pFN1, complete sequence	851	Fusobacterium nucleatum	Bacteria	Fusobacteria	Fusobacteriia	Fusobacteriales	Fusobacteriaceae	Fusobacterium	Fusobacterium nucleatum	MOBP	-	-	No
NC_002636.1	refseq	Plasmid	DN1	5112	circular	17-DEC-2014	Dichelobacter nodosus plasmid DN1	870	Dichelobacter nodosus	Bacteria	Proteobacteria	Gammaproteobacteria	Cardiobacteriales	Cardiobacteriaceae	Dichelobacter	Dichelobacter nodosus	MOBQ	IncQ1	-	No
NC_001520.1	refseq	Plasmid	pTF4.1	4104	circular	17-DEC-2014	Acidithiobacillus ferrooxidans pTF4.1 plasmid complete genome	920	Acidithiobacillus ferrooxidans	Bacteria	Proteobacteria	Acidithiobacillia	Acidithiobacillales	Acidithiobacillaceae	Acidithiobacillus	Acidithiobacillus ferrooxidans	MOBP	-	-	No
NC_002139.1	refseq	Plasmid	pSR1	4692	circular	17-DEC-2014	Selenomonas ruminantium plasmid pSR1, complete sequence	971	Selenomonas ruminantium	Bacteria	Firmicutes	Negativicutes	Selenomonadales	Selenomonadaceae	Selenomonas	Selenomonas ruminantium	-	-	-	No
NC_004984.1	refseq	Plasmid	pMa025	8018	circular	17-DEC-2014	Microcystis aeruginosa strain UV025 plasmid pMa025, complete sequence	1126	Microcystis aeruginosa	Bacteria	Cyanobacteria	-	Chroococcales	Microcystaceae	Microcystis	Microcystis aeruginosa	-	-	-	No
NC_001974.1	refseq	Plasmid	pMA4	2514	circular	17-DEC-2014	Synechococcus sp. (strain:MA4) plasmid pMA4 DNA, complete genome sequence	1131	Synechococcus sp.	Bacteria	Cyanobacteria	-	Synechococcales	Synechococcaceae	Synechococcus	Synechococcus sp.	-	-	-	No
NC_004832.1	refseq	Plasmid	pSMB74	8971	circular	17-DEC-2014	Pediococcus acidilactici H plasmid pSMB74, complete sequence	1254	Pediococcus acidilactici	Bacteria	Firmicutes	Bacilli	Lactobacillales	Lactobacillaceae	Pediococcus	Pediococcus acidilactici	-	-	-	No
NC_010864.1	refseq	Plasmid	pEOC01	11661	circular	17-DEC-2014	Pediococcus acidilactici plasmid pEOC01, complete sequence	1254	Pediococcus acidilactici	Bacteria	Firmicutes	Bacilli	Lactobacillales	Lactobacillaceae	Pediococcus	Pediococcus acidilactici	-	rep1	rep1	No
NC_001758.1	refseq	Plasmid	pBAW301	1768	circular	17-DEC-2014	Ruminococcus flavefaciens R13e2 cryptic plasmid pBAW301, complete sequence	1265	Ruminococcus flavefaciens	Bacteria	Firmicutes	Clostridia	Clostridiales	Ruminococcaceae	Ruminococcus	Ruminococcus flavefaciens	-	-	-	No
NC_007770.1	refseq	Plasmid	pLNU3	2591	circular	17-DEC-2014	Staphylococcus haemolyticus plasmid pLNU3, isolate coa101	1283	Staphylococcus haemolyticus	Bacteria	Firmicutes	Bacilli	Bacillales	Staphylococcaceae	Staphylococcus	Staphylococcus haemolyticus	-	rep21	-	No
NC_013033.1	refseq	Plasmid	pACK4	3592	circular	17-DEC-2014	Staphylococcus simulans bv. staphylolyticus plasmid pACK4, complete sequence	1287	Staphylococcus simulans bv. staphylolyticus	Bacteria	Firmicutes	Bacilli	Bacillales	Staphylococcaceae	Staphylococcus	Staphylococcus simulans	MOBP	rep7	-	No
NC_013944.1	refseq	Plasmid	pACK1	55171	circular	17-DEC-2014	Staphylococcus simulans bv. staphylolyticus strain NRRL B-2628 plasmid pACK1, complete sequence	1287	Staphylococcus simulans bv. staphylolyticus	Bacteria	Firmicutes	Bacilli	Bacillales	Staphylococcaceae	Staphylococcus	Staphylococcus simulans	-	-	-	No
NC_013945.1	refseq	Plasmid	pACK3	28613	circular	17-DEC-2014	Staphylococcus simulans bv. staphylolyticus strain NRRL B-2628 plasmid pACK3, complete sequence	1287	Staphylococcus simulans bv. staphylolyticus	Bacteria	Firmicutes	Bacilli	Bacillales	Staphylococcaceae	Staphylococcus	Staphylococcus simulans	-	-	-	No
NC_015176.1	refseq	Plasmid	pACK5	3191	circular	17-DEC-2014	Staphylococcus simulans bv. staphylolyticus strain NRRL B-2628 plasmid pACK5, complete sequence	1287	Staphylococcus simulans bv. staphylolyticus	Bacteria	Firmicutes	Bacilli	Bacillales	Staphylococcaceae	Staphylococcus	Staphylococcus simulans	-	rep13	-	No
NC_005076.1	refseq	Plasmid	pSCFS1	17108	linear	17-DEC-2014	Staphylococcus sciuri pSCFS1 plasmid, complete sequence	1296	Staphylococcus sciuri	Bacteria	Firmicutes	Bacilli	Bacillales	Staphylococcaceae	Staphylococcus	Staphylococcus sciuri	MOBV;MOBV	repUS18	repUS18	No
NC_006974.1	refseq	Plasmid	pACK6	4431	circular	17-DEC-2014	Staphylococcus sciuri subsp. sciuri plasmid pACK6, complete sequence	147467	Staphylococcus sciuri subsp. sciuri	Bacteria	Firmicutes	Bacilli	Bacillales	Staphylococcaceae	Staphylococcus	Staphylococcus sciuri	-	rep7	-	No
NC_010626.1	refseq	Plasmid	pC194-like	2908	circular	17-DEC-2014	Staphylococcus sciuri plasmid pC194-like, complete sequence	1296	Staphylococcus sciuri	Bacteria	Firmicutes	Bacilli	Bacillales	Staphylococcaceae	Staphylococcus	Staphylococcus sciuri	-	rep13	rep13	No
NC_002140.1	refseq	Plasmid	pSSU1	4975	circular	17-DEC-2014	Streptococcus suis plasmid pSSU1 DNA, complete sequence	1307	Streptococcus suis	Bacteria	Firmicutes	Bacilli	Lactobacillales	Streptococcaceae	Streptococcus	Streptococcus suis	MOBV	-	-	No
NC_001797.1	refseq	Plasmid	pGB354	6437	circular	17-DEC-2014	Streptococcus agalactiae plasmid pGB354, complete plasmid sequence	1311	Streptococcus agalactiae	Bacteria	Firmicutes	Bacilli	Lactobacillales	Streptococcaceae	Streptococcus	Streptococcus agalactiae	-	rep1;rep7	rep1;rep7	No
NC_002136.1	refseq	Plasmid	pGB3634	5842	circular	17-DEC-2014	Streptococcus agalactiae plasmid pGB3634, complete sequence	1311	Streptococcus agalactiae	Bacteria	Firmicutes	Bacilli	Lactobacillales	Streptococcaceae	Streptococcus	Streptococcus agalactiae	-	rep1	rep1	No
NC_015971.1	refseq	Plasmid	pGB2002	6825	circular	17-DEC-2014	Streptococcus agalactiae strain GB2002 plasmid pGB2002, complete sequence	1311	Streptococcus agalactiae	Bacteria	Firmicutes	Bacilli	Lactobacillales	Streptococcaceae	Streptococcus	Streptococcus agalactiae	MOBV	-	-	No
NC_005021.1	refseq	Plasmid	pSMB1	3162	circular	17-DEC-2014	Streptococcus pneumoniae plasmid pSMB1, complete sequence	1313	Streptococcus pneumoniae	Bacteria	Firmicutes	Bacilli	Lactobacillales	Streptococcaceae	Streptococcus	Streptococcus pneumoniae	-	-	-	No
NC_005022.1	refseq	Plasmid	pDP1	3161	circular	17-DEC-2014	Streptococcus pneumoniae D39 plasmid pDP1, complete sequence	373153	Streptococcus pneumoniae D39	Bacteria	Firmicutes	Bacilli	Lactobacillales	Streptococcaceae	Streptococcus	Streptococcus pneumoniae	-	-	-	No
NC_008350.1	refseq	Plasmid	pSpnP1	5413	circular	17-DEC-2014	Streptococcus pneumoniae pSpnP1 plasmid	1313	Streptococcus pneumoniae	Bacteria	Firmicutes	Bacilli	Lactobacillales	Streptococcaceae	Streptococcus	Streptococcus pneumoniae	-	-	-	No
NC_012642.1	refseq	Plasmid	pFW213	7078	circular	17-DEC-2014	Streptococcus parasanguinis plasmid pFW213, complete sequence	1318	Streptococcus parasanguinis	Bacteria	Firmicutes	Bacilli	Lactobacillales	Streptococcaceae	Streptococcus	Streptococcus parasanguinis	MOBV	-	-	No
NC_010540.1	refseq	Plasmid	pKL0018	20034	circular	17-DEC-2014	Lactococcus garvieae plasmid pKL0018 DNA, complete sequence	1363	Lactococcus garvieae	Bacteria	Firmicutes	Bacilli	Lactobacillales	Streptococcaceae	Lactococcus	Lactococcus garvieae	-	rep1	rep1	No
NC_016970.1	refseq	Plasmid	pGL3	12948	circular	17-DEC-2014	Lactococcus garvieae 21881 plasmid pGL3 complete sequence	1363	Lactococcus garvieae	Bacteria	Firmicutes	Bacilli	Lactobacillales	Streptococcaceae	Lactococcus	Lactococcus garvieae	-	-	-	No
NC_002094.1	refseq	Plasmid	pPL1	3874	linear	17-DEC-2014	Marinococcus halophilus plasmid pPL1, complete sequence	1371	Marinococcus halophilus	Bacteria	Firmicutes	Bacilli	Bacillales	Bacillaceae	Marinococcus	Marinococcus halophilus	MOBV	-	-	No
NC_014104.1	refseq	Plasmid	pBSG3	8439	circular	17-DEC-2014	Bacillus amyloliquefaciens plasmid pBSG3, complete sequence	1390	Bacillus amyloliquefaciens	Bacteria	Firmicutes	Bacilli	Bacillales	Bacillaceae	Bacillus	Bacillus amyloliquefaciens	MOBV	Col(SD853)	-	No
NC_001496.1	refseq	Plasmid	virulence plasmid PX01	181654	circular	17-DEC-2014	Bacillus anthracis virulence plasmid PX01, complete sequence	1392	Bacillus anthracis	Bacteria	Firmicutes	Bacilli	Bacillales	Bacillaceae	Bacillus	Bacillus anthracis	-	-	-	No
NC_002146.1	refseq	Plasmid	pXO2	96231	circular	17-DEC-2014	Bacillus anthracis plasmid pXO2, complete sequence	1392	Bacillus anthracis	Bacteria	Firmicutes	Bacilli	Bacillales	Bacillaceae	Bacillus	Bacillus anthracis	MOBP	rep3	rep3	No
NC_010924.1	refseq	Plasmid	pCER270	270082	circular	17-DEC-2014	Bacillus cereus strain AH187 plasmid pCER270, complete sequence	1396	Bacillus cereus	Bacteria	Firmicutes	Bacilli	Bacillales	Bacillaceae	Bacillus	Bacillus cereus	-	-	-	No
NC_010934.1	refseq	Plasmid	pBCXO1	190861	circular	17-DEC-2014	Bacillus cereus strain G9241 plasmid pBCXO1, complete sequence	1396	Bacillus cereus	Bacteria	Firmicutes	Bacilli	Bacillales	Bacillaceae	Bacillus	Bacillus cereus	-	-	-	No
NC_014757.1	refseq	Plasmid	pLVP1401	56149	circular	17-DEC-2014	Bacillus cereus VPC1401 plasmid pLVP1401 complete sequence	870739	Bacillus cereus VPC1401	Bacteria	Firmicutes	Bacilli	Bacillales	Bacillaceae	Bacillus	Bacillus cereus	MOBP	-	-	No
NC_010853.1	refseq	Plasmid	pMSR0	6823	circular	17-DEC-2014	Bacillus coagulans plasmid pMSR0, complete sequence	1398	Bacillus coagulans	Bacteria	Firmicutes	Bacilli	Bacillales	Bacillaceae	Bacillus	Bacillus coagulans	-	-	-	No
NC_005308.1	refseq	Plasmid	pFL7	7853	circular	17-DEC-2014	Bacillus licheniformis plasmid pFL7, complete plasmid sequence	1402	Bacillus licheniformis	Bacteria	Firmicutes	Bacilli	Bacillales	Bacillaceae	Bacillus	Bacillus licheniformis	MOBP	-	-	No
NC_005311.1	refseq	Plasmid	pFL5	9150	circular	17-DEC-2014	Bacillus licheniformis plasmid pFL5, complete plasmid sequence	1402	Bacillus licheniformis	Bacteria	Firmicutes	Bacilli	Bacillales	Bacillaceae	Bacillus	Bacillus licheniformis	MOBP	-	-	No
NC_006959.1	refseq	Plasmid	pBL63.1	3649	circular	17-DEC-2014	Bacillus licheniformis, plasmid pBL63.1 complete genome	1402	Bacillus licheniformis	Bacteria	Firmicutes	Bacilli	Bacillales	Bacillaceae	Bacillus	Bacillus licheniformis	-	-	-	No
NC_005703.1	refseq	Plasmid	pBMY1	3476	circular	17-DEC-2014	Bacillus mycoides pBMY1 plasmid	1405	Bacillus mycoides	Bacteria	Firmicutes	Bacilli	Bacillales	Bacillaceae	Bacillus	Bacillus mycoides	MOBV	-	-	No
NC_005704.1	refseq	Plasmid	pBMYdx	3377	circular	17-DEC-2014	Bacillus mycoides cryptic plasmid pBMYdx	1405	Bacillus mycoides	Bacteria	Firmicutes	Bacilli	Bacillales	Bacillaceae	Bacillus	Bacillus mycoides	MOBV	-	-	No
NC_006870.1	refseq	Plasmid	pDx14.2	14218	circular	17-DEC-2014	Bacillus mycoides pDx14.2 plasmid	1405	Bacillus mycoides	Bacteria	Firmicutes	Bacilli	Bacillales	Bacillaceae	Bacillus	Bacillus mycoides	MOBV	-	-	No
NC_001858.1	refseq	Plasmid	pPL10	7028	circular	17-DEC-2014	Bacillus pumilus plasmid pPL10, complete plasmid sequence	1408	Bacillus pumilus	Bacteria	Firmicutes	Bacilli	Bacillales	Bacillaceae	Bacillus	Bacillus pumilus	-	-	-	No
NC_005242.1	refseq	Plasmid	pLG	11066	circular	17-DEC-2014	Lysinibacillus sphaericus plasmid pLG, complete sequence	1421	Lysinibacillus sphaericus	Bacteria	Firmicutes	Bacilli	Bacillales	Bacillaceae	Lysinibacillus	Lysinibacillus sphaericus	-	-	-	No
NC_002062.1	refseq	Plasmid	pSTK1	1883	circular	17-DEC-2014	Geobacillus stearothermophilus plasmid pSTK1 DNA, complete sequence	1422	Geobacillus stearothermophilus	Bacteria	Firmicutes	Bacilli	Bacillales	Bacillaceae	Geobacillus	Geobacillus stearothermophilus	MOBT	-	-	No
NC_010420.1	refseq	Plasmid	pGS18	62830	circular	17-DEC-2014	Geobacillus stearothermophilus plasmid pGS18, strain 18	1422	Geobacillus stearothermophilus	Bacteria	Firmicutes	Bacilli	Bacillales	Bacillaceae	Geobacillus	Geobacillus stearothermophilus	MOBQ	-	-	No
NC_001765.1	refseq	Plasmid	pTA1015	5807	circular	17-DEC-2014	Bacillus subtilis plasmid pTA1015, complete sequence	1423	Bacillus subtilis	Bacteria	Firmicutes	Bacilli	Bacillales	Bacillaceae	Bacillus	Bacillus subtilis	MOBV	Col(SD853)	-	No
NC_001766.1	refseq	Plasmid	pTA1060	8737	circular	17-DEC-2014	Bacillus subtilis plasmid pTA1060, complete sequence	1423	Bacillus subtilis	Bacteria	Firmicutes	Bacilli	Bacillales	Bacillaceae	Bacillus	Bacillus subtilis	MOBV	Col(SD853)	Col(SD853)	No
NC_002075.1	refseq	Plasmid	p1414	7949	circular	17-DEC-2014	Bacillus subtilis plasmid p1414, complete plasmid sequence	1423	Bacillus subtilis	Bacteria	Firmicutes	Bacilli	Bacillales	Bacillaceae	Bacillus	Bacillus subtilis	MOBV	Col(SD853)	-	No
NC_006825.1	refseq	Plasmid	pBS608	6611	circular	17-DEC-2014	Bacillus subtilis plasmid pBS608, complete sequence	1423	Bacillus subtilis	Bacteria	Firmicutes	Bacilli	Bacillales	Bacillaceae	Bacillus	Bacillus subtilis	MOBV	Col(SD853)	Col(SD853)	No
NC_007956.1	refseq	Plasmid	pLS30	6610	circular	17-DEC-2014	Bacillus subtilis plasmid pLS30 DNA, complete sequence	1423	Bacillus subtilis	Bacteria	Firmicutes	Bacilli	Bacillales	Bacillaceae	Bacillus	Bacillus subtilis	MOBV	Col(SD853)	Col(SD853)	No
NC_013537.1	refseq	Plasmid	pPL1	6704	circular	17-DEC-2014	Bacillus subtilis strain ATCC 15841 plasmid pPL1, complete sequence	1423	Bacillus subtilis	Bacteria	Firmicutes	Bacilli	Bacillales	Bacillaceae	Bacillus	Bacillus subtilis	MOBV	Col(SD853)	-	No
NC_015148.1	refseq	Plasmid	pLS20	65774	circular	17-DEC-2014	Bacillus subtilis subsp. natto plasmid pLS20 DNA, complete sequence, strain: IFO 3335	86029	Bacillus subtilis subsp. natto	Bacteria	Firmicutes	Bacilli	Bacillales	Bacillaceae	Bacillus	Bacillus subtilis	MOBP	-	-	No
NC_010875.1	refseq	Plasmid	pMA67	5030	circular	17-DEC-2014	Paenibacillus larvae plasmid pMA67, complete sequence	1464	Paenibacillus larvae	Bacteria	Firmicutes	Bacilli	Bacillales	Paenibacillaceae	Paenibacillus	Paenibacillus larvae	MOBV	-	-	No
NC_005328.1	refseq	Plasmid	pBM19	19167	circular	17-DEC-2014	Bacillus methanolicus MGA3 plasmid pBM19, complete sequence	796606	Bacillus methanolicus MGA3	Bacteria	Firmicutes	Bacilli	Bacillales	Bacillaceae	Bacillus	Bacillus methanolicus	-	-	-	No
NC_012550.1	refseq	Plasmid	pLB925A03	8881	circular	17-DEC-2014	Lactobacillus brevis plasmid pLB925A03, complete sequence	1580	Lactobacillus brevis	Bacteria	Firmicutes	Bacilli	Lactobacillales	Lactobacillaceae	Lactobacillus	Lactobacillus brevis	MOBP	-	-	No
NC_012551.1	refseq	Plasmid	pLB925A04	65037	circular	17-DEC-2014	Lactobacillus brevis plasmid pLB925A04, complete sequence	1580	Lactobacillus brevis	Bacteria	Firmicutes	Bacilli	Lactobacillales	Lactobacillaceae	Lactobacillus	Lactobacillus brevis	MOBP	-	-	No
NC_014919.1	refseq	Plasmid	pSD11	3225	circular	17-DEC-2014	Lactobacillus brevis strain D11 plasmid pSD11, complete sequence	1580	Lactobacillus brevis	Bacteria	Firmicutes	Bacilli	Lactobacillales	Lactobacillaceae	Lactobacillus	Lactobacillus brevis	MOBV	-	-	No
NC_006257.1	refseq	Plasmid	pYIT356	4935	circular	17-DEC-2014	Lactobacillus casei plasmid pYIT356 DNA, complete sequence	1582	Lactobacillus casei	Bacteria	Firmicutes	Bacilli	Lactobacillales	Lactobacillaceae	Lactobacillus	Lactobacillus casei	-	-	-	No
NC_010242.1	refseq	Plasmid	pSMA23	3497	circular	17-DEC-2014	Lactobacillus casei plasmid pSMA23, complete sequence	1582	Lactobacillus casei	Bacteria	Firmicutes	Bacilli	Lactobacillales	Lactobacillaceae	Lactobacillus	Lactobacillus casei	MOBV	-	-	No
NC_014619.1	refseq	Plasmid	pRCEID3.2	3250	circular	17-DEC-2014	Lactobacillus casei strain TISTR1341 plasmid pRCEID3.2, complete sequence	1582	Lactobacillus casei	Bacteria	Firmicutes	Bacilli	Lactobacillales	Lactobacillaceae	Lactobacillus	Lactobacillus casei	-	-	-	No
NC_014620.1	refseq	Plasmid	pRCEID13.9	13908	circular	17-DEC-2014	Lactobacillus casei strain TISTR1341 plasmid pRCEID13.9, complete sequence	1582	Lactobacillus casei	Bacteria	Firmicutes	Bacilli	Lactobacillales	Lactobacillaceae	Lactobacillus	Lactobacillus casei	-	-	-	No
NC_001670.1	refseq	Plasmid	pWS58	7921	linear	17-DEC-2014	Lactobacillus delbrueckii plasmid pWS58, complete sequence	1584	Lactobacillus delbrueckii	Bacteria	Firmicutes	Bacilli	Lactobacillales	Lactobacillaceae	Lactobacillus	Lactobacillus delbrueckii	-	-	-	No
NC_002191.1	refseq	Plasmid	pLBB1	6127	linear	17-DEC-2014	Lactobacillus delbrueckii subsp. bulgaricus plasmid pLBB1, complete plasmid sequence	1585	Lactobacillus delbrueckii subsp. bulgaricus	Bacteria	Firmicutes	Bacilli	Lactobacillales	Lactobacillaceae	Lactobacillus	Lactobacillus delbrueckii	-	-	-	No
NC_004849.1	refseq	Plasmid	pJBL2	8716	circular	17-DEC-2014	Lactobacillus delbrueckii subsp. lactis plasmid pJBL2	29397	Lactobacillus delbrueckii subsp. lactis	Bacteria	Firmicutes	Bacilli	Lactobacillales	Lactobacillaceae	Lactobacillus	Lactobacillus delbrueckii	-	-	-	No
NC_004850.1	refseq	Plasmid	pN42	8140	circular	17-DEC-2014	Lactobacillus delbrueckii subsp. lactis plasmid pN42	29397	Lactobacillus delbrueckii subsp. lactis	Bacteria	Firmicutes	Bacilli	Lactobacillales	Lactobacillaceae	Lactobacillus	Lactobacillus delbrueckii	-	-	-	No
NC_004937.1	refseq	Plasmid	pLL1212	8713	circular	17-DEC-2014	Lactobacillus delbrueckii subsp. lactis plasmid pLL1212, complete plasmid sequence	29397	Lactobacillus delbrueckii subsp. lactis	Bacteria	Firmicutes	Bacilli	Lactobacillales	Lactobacillaceae	Lactobacillus	Lactobacillus delbrueckii	-	-	-	No
NC_010909.1	refseq	Plasmid	pDOJ1	6220	circular	17-DEC-2014	Lactobacillus delbrueckii subsp. bulgaricus plasmid pDOJ1, complete sequence	1585	Lactobacillus delbrueckii subsp. bulgaricus	Bacteria	Firmicutes	Bacilli	Lactobacillales	Lactobacillaceae	Lactobacillus	Lactobacillus delbrueckii	-	-	-	No
NC_003528.1	refseq	Plasmid	pTE44	4523	circular	17-DEC-2014	Lactobacillus reuteri plasmid pTE44, complete sequence	1598	Lactobacillus reuteri	Bacteria	Firmicutes	Bacilli	Lactobacillales	Lactobacillaceae	Lactobacillus	Lactobacillus reuteri	-	-	-	No
NC_004532.1	refseq	Plasmid	endogenous plasmid	4523	circular	17-DEC-2014	Lactobacillus reuteri endogenous plasmid, complete sequence	1598	Lactobacillus reuteri	Bacteria	Firmicutes	Bacilli	Lactobacillales	Lactobacillaceae	Lactobacillus	Lactobacillus reuteri	-	-	-	No
NC_010603.1	refseq	Plasmid	pLR581	12160	circular	17-DEC-2014	Lactobacillus reuteri strain ATCC 55730 plasmid pLR581, complete sequence	1598	Lactobacillus reuteri	Bacteria	Firmicutes	Bacilli	Lactobacillales	Lactobacillaceae	Lactobacillus	Lactobacillus reuteri	-	-	-	No
NC_002148.1	refseq	Plasmid	pAP1	1987	circular	17-DEC-2014	Erysipelothrix rhusiopathiae plasmid pAP1, complete sequence	1648	Erysipelothrix rhusiopathiae	Bacteria	Firmicutes	Erysipelotrichia	Erysipelotrichales	Erysipelotrichaceae	Erysipelothrix	Erysipelothrix rhusiopathiae	-	-	-	No
NC_005206.1	refseq	Plasmid	pAP2	9304	circular	17-DEC-2014	Trueperella pyogenes plasmid pAP2, complete sequence	1661	Trueperella pyogenes	Bacteria	Actinobacteria	Actinobacteria	Actinomycetales	Actinomycetaceae	Trueperella	Trueperella pyogenes	-	-	-	No
NC_011332.1	refseq	Plasmid	pB80	4898	circular	17-DEC-2014	Bifidobacterium bifidum plasmid pB80, complete sequence	1681	Bifidobacterium bifidum	Bacteria	Actinobacteria	Actinobacteria	Bifidobacteriales	Bifidobacteriaceae	Bifidobacterium	Bifidobacterium bifidum	MOBQ	-	-	No
NC_002133.1	refseq	Plasmid	pCIBb1	5750	circular	17-DEC-2014	Bifidobacterium breve plasmid pCIBb1, complete sequence	1685	Bifidobacterium breve	Bacteria	Actinobacteria	Actinobacteria	Bifidobacteriales	Bifidobacteriaceae	Bifidobacterium	Bifidobacterium breve	-	-	-	No
NC_010930.1	refseq	Plasmid	pB21a	5206	circular	17-DEC-2014	Bifidobacterium breve plasmid pB21a, complete sequence	1685	Bifidobacterium breve	Bacteria	Actinobacteria	Actinobacteria	Bifidobacteriales	Bifidobacteriaceae	Bifidobacterium	Bifidobacterium breve	-	-	-	No
NC_007068.1	refseq	Plasmid	pBC1	2540	circular	17-DEC-2014	Bifidobacterium catenulatum plasmid pBC1, complete sequence	1686	Bifidobacterium catenulatum	Bacteria	Actinobacteria	Actinobacteria	Bifidobacteriales	Bifidobacteriaceae	Bifidobacterium	Bifidobacterium catenulatum	-	-	-	No
NC_003239.1	refseq	Plasmid	pNGA2	4191	circular	17-DEC-2014	Corynebacterium diphtheriae plasmid pNGA2, complete sequence	1717	Corynebacterium diphtheriae	Bacteria	Actinobacteria	Actinobacteria	Corynebacteriales	Corynebacteriaceae	Corynebacterium	Corynebacterium diphtheriae	-	-	-	No
NC_003227.1	refseq	Plasmid	pTET3	27856	circular	17-DEC-2014	Corynebacterium glutamicum plasmid pTET3	1718	Corynebacterium glutamicum	Bacteria	Actinobacteria	Actinobacteria	Corynebacteriales	Corynebacteriaceae	Corynebacterium	Corynebacterium glutamicum	MOBF	-	-	No
NC_004833.1	refseq	Plasmid	pCR1	1488	circular	17-DEC-2014	Corynebacterium renale plasmid pCR1 containing repA gene encoding hypothetical rep protein	1724	Corynebacterium renale	Bacteria	Actinobacteria	Actinobacteria	Corynebacteriales	Corynebacteriaceae	Corynebacterium	Corynebacterium renale	-	Col(MG828)	-	No
NC_007101.1	refseq	Plasmid	pBJS-O	13374	circular	17-DEC-2014	Spiroplasma citri plasmid pBJS-O, complete sequence	2133	Spiroplasma citri	Bacteria	Tenericutes	Mollicutes	Entomoplasmatales	Spiroplasmataceae	Spiroplasma	Spiroplasma citri	-	-	-	No
NC_013777.1	refseq	Plasmid	pSSVi	5740	circular	17-DEC-2014	Sulfolobus solfataricus P2 plasmid pSSVi, complete sequence	273057	Sulfolobus solfataricus P2	Archaea	Crenarchaeota	Thermoprotei	Sulfolobales	Sulfolobaceae	Sulfolobus	Sulfolobus solfataricus	-	-	-	No
NC_008318.1	refseq	Plasmid	pTA1	15723	circular	17-DEC-2014	Thermoplasma acidophilum plasmid pTA1 DNA, complete sequence	2303	Thermoplasma acidophilum	Archaea	Euryarchaeota	Thermoplasmata	Thermoplasmatales	Thermoplasmataceae	Thermoplasma	Thermoplasma acidophilum	-	-	-	No
NC_002093.1	refseq	Plasmid	pLUG10	3117	circular	17-DEC-2014	Staphylococcus lugdunensis strain 995 cadmium resistance plasmid pLUG10, complete sequence	28035	Staphylococcus lugdunensis	Bacteria	Firmicutes	Bacilli	Bacillales	Staphylococcaceae	Staphylococcus	Staphylococcus lugdunensis	-	rep7	-	No
NC_007621.1	refseq	Plasmid	pSES22	4040	circular	17-DEC-2014	Staphylococcus saprophyticus pSES22 plasmid, isolate 44	29385	Staphylococcus saprophyticus	Bacteria	Firmicutes	Bacilli	Bacillales	Staphylococcaceae	Staphylococcus	Staphylococcus saprophyticus	MOBV	rep22	-	No
NC_004308.1	refseq	Plasmid	pBGR2	2723	circular	17-DEC-2014	Bartonella grahamii pBGR2 cryptic plasmid	33045	Bartonella grahamii	Bacteria	Proteobacteria	Alphaproteobacteria	Rhizobiales	Bartonellaceae	Bartonella	Bartonella grahamii	MOBV	-	-	No
NC_004734.1	refseq	Plasmid	pTC-F14	14155	circular	17-DEC-2014	Acidithiobacillus caldus plasmid pTC-F14 replicon, complete sequence	33059	Acidithiobacillus caldus	Bacteria	Proteobacteria	Acidithiobacillia	Acidithiobacillales	Acidithiobacillaceae	Acidithiobacillus	Acidithiobacillus caldus	MOBP	IncQ2	-	No
NC_010600.1	refseq	Plasmid	pTcM1	65158	circular	17-DEC-2014	Acidithiobacillus caldus strain MNG plasmid pTcM1, complete sequence	33059	Acidithiobacillus caldus	Bacteria	Proteobacteria	Acidithiobacillia	Acidithiobacillales	Acidithiobacillaceae	Acidithiobacillus	Acidithiobacillus caldus	MOBP;MOBQ	-	-	No
NC_010847.2	refseq	Plasmid	pAMI2	18563	circular	17-DEC-2014	Paracoccus aminophilus strain JCM 7686 plasmid pAMI2, complete sequence	34003	Paracoccus aminophilus	Bacteria	Proteobacteria	Alphaproteobacteria	Rhodobacterales	Rhodobacteraceae	Paracoccus	Paracoccus aminophilus	MOBQ	-	-	No
NC_010920.1	refseq	Plasmid	pTBBperi	3319	circular	17-DEC-2014	Tomato big bud phytoplasma plasmid pTBBperi, complete sequence	35770	Tomato big bud phytoplasma	Bacteria	Tenericutes	Mollicutes	Acholeplasmatales	Acholeplasmataceae	Candidatus Phytoplasma	Tomato big bud phytoplasma	-	-	-	No
NC_005913.1	refseq	Plasmid	pBLTVA-1	10785	circular	17-DEC-2014	Beet leafhopper transmitted virescence phytoplasma plasmid pBLTVA-1, complete sequence	37694	Beet leafhopper transmitted virescence phytoplasma	Bacteria	Tenericutes	Mollicutes	Acholeplasmatales	Acholeplasmataceae	Candidatus Phytoplasma	Beet leafhopper transmitted virescence phytoplasma	-	-	-	No
NC_014653.1	refseq	Plasmid	pPHDD1	153429	circular	17-DEC-2014	Photobacterium damselae subsp. damselae virulence plasmid pPHDD1, complete sequence, isolate RM71	85581	Photobacterium damselae subsp. damselae	Bacteria	Proteobacteria	Gammaproteobacteria	Vibrionales	Vibrionaceae	Photobacterium	Photobacterium damselae	MOBF	-	-	No
NC_016983.1	refseq	Plasmid	pAQU1	204052	circular	17-DEC-2014	Photobacterium damselae subsp. damselae plasmid pAQU1, complete sequence	85581	Photobacterium damselae subsp. damselae	Bacteria	Proteobacteria	Gammaproteobacteria	Vibrionales	Vibrionaceae	Photobacterium	Photobacterium damselae	MOBH;MOBV	-	-	No
NC_008441.1	refseq	Plasmid	pSLS	15397	linear	17-DEC-2014	Streptomyces laurentii plasmid pSLS DNA, complete sequence	39478	Streptomyces laurentii	Bacteria	Actinobacteria	Actinobacteria	Streptomycetales	Streptomycetaceae	Streptomyces	Streptomyces laurentii	-	-	-	No
NC_002175.1	refseq	Plasmid	2kb cryptic plasmid	1995	circular	17-DEC-2014	Methylophaga thalassica strain S1 2kb cryptic plasmid, complete plasmid sequence	40223	Methylophaga thalassica	Bacteria	Proteobacteria	Gammaproteobacteria	Thiotrichales	Piscirickettsiaceae	Methylophaga	Methylophaga thalassica	-	-	-	No
NC_010429.1	refseq	Plasmid	pSH1	6867	circular	17-DEC-2014	Stenotrophomonas maltophilia plasmid pSH1, complete sequence	40324	Stenotrophomonas maltophilia	Bacteria	Proteobacteria	Gammaproteobacteria	Xanthomonadales	Xanthomonadaceae	Stenotrophomonas	Stenotrophomonas maltophilia	-	-	-	No
NC_010933.1	refseq	Plasmid	pBC210	209385	circular	17-DEC-2014	Bacillus cereus strain G9241 plasmid pBC210, complete sequence	1396	Bacillus cereus	Bacteria	Firmicutes	Bacilli	Bacillales	Bacillaceae	Bacillus	Bacillus cereus	-	-	-	No
NC_004852.1	refseq	Plasmid	pING1	24554	circular	17-DEC-2014	Sulfolobus islandicus plasmid pING1, complete sequence	43080	Sulfolobus islandicus	Archaea	Crenarchaeota	Thermoprotei	Sulfolobales	Sulfolobaceae	Sulfolobus	Sulfolobus islandicus	-	-	-	No
NC_004977.1	refseq	Plasmid	pONE430	1527	circular	17-DEC-2014	Selenomonas ruminantium plasmid pONE430 DNA, complete sequence	971	Selenomonas ruminantium	Bacteria	Firmicutes	Negativicutes	Selenomonadales	Selenomonadaceae	Selenomonas	Selenomonas ruminantium	-	-	-	No
NC_016045.1	refseq	Plasmid	pSRD77	1471	circular	17-DEC-2014	Selenomonas ruminantium strain 77 plasmid pSRD77, complete sequence	971	Selenomonas ruminantium	Bacteria	Firmicutes	Negativicutes	Selenomonadales	Selenomonadaceae	Selenomonas	Selenomonas ruminantium	-	-	-	No
NC_002095.1	refseq	Plasmid	pCL1	14636	circular	17-DEC-2014	Chlorobium limicola strain DSM 249 endogenous plasmid pCL1, complete genomic sequence	1092	Chlorobium limicola	Bacteria	Chlorobi	Chlorobia	Chlorobiales	Chlorobiaceae	Chlorobium	Chlorobium limicola	-	-	-	No
NC_012219.1	refseq	Plasmid	pC2C203U28	106981	circular	17-DEC-2014	Clostridium botulinum plasmid pC2C203U28 DNA, complete sequence, serotype: type C, strain: (C)-203U28	1491	Clostridium botulinum	Bacteria	Firmicutes	Clostridia	Clostridiales	Clostridiaceae	Clostridium	Clostridium botulinum	-	-	-	No
NC_003458.1	refseq	Plasmid	pLA103	13913	circular	17-DEC-2014	Lactobacillus acidophilus plasmid pLA103 DNA, complete sequence	1579	Lactobacillus acidophilus	Bacteria	Firmicutes	Bacilli	Lactobacillales	Lactobacillaceae	Lactobacillus	Lactobacillus acidophilus	-	-	-	No
NC_012549.1	refseq	Plasmid	pLB925A02	3524	circular	17-DEC-2014	Lactobacillus brevis plasmid pLB925A02, complete sequence	1580	Lactobacillus brevis	Bacteria	Firmicutes	Bacilli	Lactobacillales	Lactobacillaceae	Lactobacillus	Lactobacillus brevis	MOBV	-	-	No
NC_005001.1	refseq	Plasmid	pNG2	15100	circular	17-DEC-2014	Corynebacterium diphtheriae plasmid pNG2, complete sequence	1717	Corynebacterium diphtheriae	Bacteria	Actinobacteria	Actinobacteria	Corynebacteriales	Corynebacteriaceae	Corynebacterium	Corynebacterium diphtheriae	MOBF	-	-	No
NC_001385.1	refseq	Plasmid	plasmid pAM330	4448	linear	17-DEC-2014	Corynebacterium glutamicum plasmid pAM330 DNA, complete sequence	1718	Corynebacterium glutamicum	Bacteria	Actinobacteria	Actinobacteria	Corynebacteriales	Corynebacteriaceae	Corynebacterium	Corynebacterium glutamicum	-	-	-	No
NC_002611.1	refseq	Plasmid	pRGO1	6868	circular	17-DEC-2014	Propionibacterium acidipropionici plasmid pRGO1, complete sequence	1748	Acidipropionibacterium acidipropionici	Bacteria	Actinobacteria	Actinobacteria	Propionibacteriales	Propionibacteriaceae	Acidipropionibacterium	Acidipropionibacterium acidipropionici	-	-	-	No
NC_005016.1	refseq	Plasmid	pVT2	12868	circular	17-DEC-2014	Mycobacterium avium plasmid pVT2, complete sequence	1764	Mycobacterium avium	Bacteria	Actinobacteria	Actinobacteria	Corynebacteriales	Mycobacteriaceae	Mycobacterium	Mycobacterium avium	MOBF	-	-	No
NC_003846.1	refseq	Plasmid	pFAJ2600	5936	circular	17-DEC-2014	Rhodococcus erythropolis plasmid pFAJ2600 complete sequence	1833	Rhodococcus erythropolis	Bacteria	Actinobacteria	Actinobacteria	Corynebacteriales	Nocardiaceae	Rhodococcus	Rhodococcus erythropolis	-	-	-	No
NC_010011.1	refseq	Plasmid	pSSVx	5705	circular	17-DEC-2014	Sulfolobus islandicus plasmid pSSVx, complete sequence	43080	Sulfolobus islandicus	Archaea	Crenarchaeota	Thermoprotei	Sulfolobales	Sulfolobaceae	Sulfolobus	Sulfolobus islandicus	-	-	-	No
NC_005909.1	refseq	Plasmid	pRA2	32743	circular	17-DEC-2014	Pseudomonas alcaligenes plasmid pRA2, complete sequence	43263	Pseudomonas alcaligenes	Bacteria	Proteobacteria	Gammaproteobacteria	Pseudomonadales	Pseudomonadaceae	Pseudomonas	Pseudomonas alcaligenes	MOBP	-	-	No
NC_004939.1	refseq	Plasmid	pTP10	51409	circular	17-DEC-2014	Corynebacterium striatum strain M82B R-plasmid pTP10, complete sequence	43770	Corynebacterium striatum	Bacteria	Actinobacteria	Actinobacteria	Corynebacteriales	Corynebacteriaceae	Corynebacterium	Corynebacterium striatum	-	-	-	No
NC_004938.1	refseq	Plasmid	pHT926	1786	circular	17-DEC-2014	Brevibacillus borstelensis plasmid pHT926 DNA, complete sequence	45462	Brevibacillus borstelensis	Bacteria	Firmicutes	Bacilli	Bacillales	Paenibacillaceae	Brevibacillus	Brevibacillus borstelensis	-	-	-	No
NC_007167.1	refseq	Plasmid	pSP187	5550	circular	17-DEC-2014	Staphylococcus pasteuri plasmid pSP187	45972	Staphylococcus pasteuri	Bacteria	Firmicutes	Bacilli	Bacillales	Staphylococcaceae	Staphylococcus	Staphylococcus pasteuri	-	-	-	No
NC_016049.1	refseq	Plasmid	pPO1	7646	circular	17-DEC-2014	Picrophilus oshimae plasmid pPO1, complete sequence	46632	Picrophilus oshimae	Archaea	Euryarchaeota	Thermoplasmata	Thermoplasmatales	Picrophilaceae	Picrophilus	Picrophilus oshimae	-	-	-	No
NC_002061.1	refseq	Plasmid	Plasmid pPF1	1509	circular	17-DEC-2014	Leptolyngbya foveolarum plasmid pPF1, complete sequence	47253	Leptolyngbya foveolarum	Bacteria	Cyanobacteria	-	Synechococcales	Leptolyngbyaceae	Leptolyngbya	Leptolyngbya foveolarum	-	-	-	No
NC_004956.1	refseq	Plasmid	pADP-1	108845	circular	17-DEC-2014	Pseudomonas sp. ADP atrazine catabolic plasmid pADP-1, complete sequence	47660	Pseudomonas sp. ADP	Bacteria	Proteobacteria	-	-	-	-	Pseudomonas sp. ADP	MOBP	IncP1	IncP1	No
NC_007800.1	refseq	Plasmid	pCCK13698	14969	circular	17-DEC-2014	Bibersteinia trehalosi plasmid pCCK13698, complete sequence	47735	Bibersteinia trehalosi	Bacteria	Proteobacteria	Gammaproteobacteria	Pasteurellales	Pasteurellaceae	Bibersteinia	Bibersteinia trehalosi	-	IncQ1	IncQ1	No
NC_006400.1	refseq	Plasmid	pSKU146	14615	circular	17-DEC-2014	Spiroplasma kunkelii CR2-3x plasmid pSKU146, complete sequence	273035	Spiroplasma kunkelii CR2-3x	Bacteria	Tenericutes	Mollicutes	Entomoplasmatales	Spiroplasmataceae	Spiroplasma	Spiroplasma kunkelii	MOBC;MOBC	-	-	No
NC_004951.1	refseq	Plasmid	pNI10	5128	linear	17-DEC-2014	Pseudomonas fulva plasmid pNI10 gene for hypothetical Rep protein, complete cds	47880	Pseudomonas fulva	Bacteria	Proteobacteria	Gammaproteobacteria	Pseudomonadales	Pseudomonadaceae	Pseudomonas	Pseudomonas fulva	-	ColRNAI	-	No
NC_001772.1	refseq	Plasmid	indigenous plasmid	2450	circular	17-DEC-2014	Clostridium sp. MCF-1 indigenous plasmid, complete sequence	48257	Clostridium sp. MCF-1	Bacteria	Firmicutes	Clostridia	Clostridiales	Clostridiaceae	Clostridium	Clostridium sp. MCF-1	-	-	-	No
NC_007593.1	refseq	Plasmid	pF8801	5558	circular	17-DEC-2014	Pediococcus damnosus plasmid pF8801, complete sequence	51663	Pediococcus damnosus	Bacteria	Firmicutes	Bacilli	Lactobacillales	Lactobacillaceae	Pediococcus	Pediococcus damnosus	MOBV	-	-	No
NC_010523.1	refseq	Plasmid	pHDC	29924	circular	17-DEC-2014	Tetragenococcus halophilus plasmid pHDC DNA, complete sequence	51669	Tetragenococcus halophilus	Bacteria	Firmicutes	Bacilli	Lactobacillales	Enterococcaceae	Tetragenococcus	Tetragenococcus halophilus	MOBP	-	-	No
NC_010938.1	refseq	Plasmid	pSKPB18	3350	circular	17-DEC-2014	Tetragenococcus halophilus plasmid pSKPB18 DNA, complete sequence	51669	Tetragenococcus halophilus	Bacteria	Firmicutes	Bacilli	Lactobacillales	Enterococcaceae	Tetragenococcus	Tetragenococcus halophilus	-	-	-	No
NC_015255.1	refseq	Plasmid	pHDC-HO	36638	circular	17-DEC-2014	Tetragenococcus halophilus HO plasmid pHDC-HO, complete sequence	1004777	Tetragenococcus halophilus HO	Bacteria	Firmicutes	Bacilli	Lactobacillales	Enterococcaceae	Tetragenococcus	Tetragenococcus halophilus	MOBQ	-	-	No
NC_015257.1	refseq	Plasmid	pHDC-I	23071	circular	17-DEC-2014	Tetragenococcus halophilus plasmid pHDC-I DNA, complete sequence	51669	Tetragenococcus halophilus	Bacteria	Firmicutes	Bacilli	Lactobacillales	Enterococcaceae	Tetragenococcus	Tetragenococcus halophilus	MOBQ	-	-	No
NC_001425.2	refseq	Plasmid	pSN22	11046	circular	17-DEC-2014	Streptomyces flavovirens plasmid pSN22 DNA, complete sequence	52258	Streptomyces flavovirens	Bacteria	Actinobacteria	Actinobacteria	Streptomycetales	Streptomycetaceae	Streptomyces	Streptomyces flavovirens	-	-	-	No
NC_010872.1	refseq	Plasmid	pAG1	15143	circular	17-DEC-2014	Xanthomonas axonopodis pv. glycines strain AG1 plasmid pAG1, complete sequence	473421	Xanthomonas citri pv. glycines	Bacteria	Proteobacteria	Gammaproteobacteria	Xanthomonadales	Xanthomonadaceae	Xanthomonas	Xanthomonas citri	-	Col(pWES)	-	No
NC_007184.1	refseq	Plasmid	pSG2	27240	circular	17-DEC-2014	Sodalis glossinidius pSG2 plasmid from Glossina palpalis palpalis	63612	Sodalis glossinidius	Bacteria	Proteobacteria	Gammaproteobacteria	Enterobacterales	Pectobacteriaceae	Sodalis	Sodalis glossinidius	-	-	-	No
NC_007186.1	refseq	Plasmid	pSG3	19201	circular	17-DEC-2014	Sodalis glossinidius pSG3 plasmid from Glossina palpalis palpalis	63612	Sodalis glossinidius	Bacteria	Proteobacteria	Gammaproteobacteria	Enterobacterales	Pectobacteriaceae	Sodalis	Sodalis glossinidius	-	-	-	No
NC_003114.1	refseq	Plasmid	pCRP3	3172	circular	17-DEC-2014	Citrobacter rodentium strain DBS100 plasmid pCRP3, complete sequence	67825	Citrobacter rodentium	Bacteria	Proteobacteria	Gammaproteobacteria	Enterobacterales	Enterobacteriaceae	Citrobacter	Citrobacter rodentium	-	ColRNAI	-	No
NC_006571.1	refseq	Plasmid	pNO33	36955	circular	17-DEC-2014	Streptomyces albulus plasmid pNO33 DNA, complete sequence	68570	Streptomyces albulus	Bacteria	Actinobacteria	Actinobacteria	Streptomycetales	Streptomycetaceae	Streptomyces	Streptomyces albulus	MOBP	-	-	No
NC_010915.1	refseq	Plasmid	pBP68	6670	circular	17-DEC-2014	Paenibacillus popilliae plasmid pBP68, complete sequence	78057	Paenibacillus popilliae	Bacteria	Firmicutes	Bacilli	Bacillales	Paenibacillaceae	Paenibacillus	Paenibacillus popilliae	-	-	-	No
NC_004160.1	refseq	Plasmid	pWKS1	2697	circular	17-DEC-2014	Paracoccus pantotrophus plasmid pWKS1, complete sequence	82367	Paracoccus pantotrophus	Bacteria	Proteobacteria	Alphaproteobacteria	Rhodobacterales	Rhodobacteraceae	Paracoccus	Paracoccus pantotrophus	MOBV	-	-	No
NC_002117.1	refseq	Plasmid	pCpA1	7553	linear	17-DEC-2014	Chlamydia psittaci plasmid pCpA1, complete sequence	83554	Chlamydia psittaci	Bacteria	Chlamydiae	Chlamydiia	Chlamydiales	Chlamydiaceae	Chlamydia	Chlamydia psittaci	-	-	-	No
NC_012890.1	refseq	Plasmid	pGS5	2802	circular	17-DEC-2014	Archaeoglobus profundus strain AV18 plasmid pGS5, complete sequence	84156	Archaeoglobus profundus	Archaea	Euryarchaeota	Archaeoglobi	Archaeoglobales	Archaeoglobaceae	Archaeoglobus	Archaeoglobus profundus	-	-	-	No
NC_006493.1	refseq	Plasmid	pNOB8	41229	circular	17-DEC-2014	Sulfolobus sp. NOB8H2 conjugative plasmid pNOB8	84600	Sulfolobus sp. NOB8H2	Archaea	Crenarchaeota	Thermoprotei	Sulfolobales	Sulfolobaceae	Sulfolobus	Sulfolobus sp. NOB8H2	-	-	-	No
NC_003411.1	refseq	Plasmid	pMVSCS1	5621	circular	17-DEC-2014	Mannheimia varigena MVSCS1 plasmid	85404	Mannheimia varigena	Bacteria	Proteobacteria	Gammaproteobacteria	Pasteurellales	Pasteurellaceae	Mannheimia	Mannheimia varigena	-	-	-	No
NC_006830.1	refseq	Plasmid	pA81	98192	circular	17-DEC-2014	Achromobacter xylosoxidans A8 plasmid pA81, complete sequence	762376	Achromobacter xylosoxidans A8	Bacteria	Proteobacteria	Betaproteobacteria	Burkholderiales	Alcaligenaceae	Achromobacter	Achromobacter xylosoxidans	MOBP	IncP1	-	No
NC_010615.1	refseq	Plasmid	pKM19s	3321	circular	17-DEC-2014	Bartonella tribocorum plasmid pKM19s, complete sequence	85701	Bartonella tribocorum	Bacteria	Proteobacteria	Alphaproteobacteria	Rhizobiales	Bartonellaceae	Bartonella	Bartonella tribocorum	MOBV	-	-	No
NC_004969.1	refseq	Plasmid	pPS1M3	3138	circular	17-DEC-2014	Pseudoalteromonas sp. PS1M3 plasmid pPS1M3 DNA, complete sequence	87791	Pseudoalteromonas sp. PS1M3	Bacteria	Proteobacteria	Gammaproteobacteria	Alteromonadales	Pseudoalteromonadaceae	Pseudoalteromonas	Pseudoalteromonas sp. PS1M3	-	-	-	No
NC_014164.1	refseq	Plasmid	pLAC1	3478	circular	17-DEC-2014	Lactobacillus acidipiscis cryptic plasmid pLAC1, complete sequence, strain ACA-DC 1533	89059	Lactobacillus acidipiscis	Bacteria	Firmicutes	Bacilli	Lactobacillales	Lactobacillaceae	Lactobacillus	Lactobacillus acidipiscis	MOBV	-	-	No
NC_006528.1	refseq	Plasmid	pRKU1	846	circular	17-DEC-2014	Thermotoga petrophila RKU-1 plasmid pRKU1, complete sequence	390874	Thermotoga petrophila RKU-1	Bacteria	Thermotogae	Thermotogae	Thermotogales	Thermotogaceae	Thermotoga	Thermotoga petrophila	-	-	-	No
NC_004811.1	refseq	Plasmid	pCP1	3407	circular	17-DEC-2014	Flavobacterium psychrophilum strain D12 plasmid pCP1, complete sequence	96345	Flavobacterium psychrophilum	Bacteria	Bacteroidetes	Flavobacteriia	Flavobacteriales	Flavobacteriaceae	Flavobacterium	Flavobacterium psychrophilum	-	-	-	No
NC_009476.1	refseq	Plasmid	pAb5S9	24716	circular	17-DEC-2014	Aeromonas bestiarum 5S9 plasmid pAb5S9, complete sequence	105751	Aeromonas bestiarum	Bacteria	Proteobacteria	Gammaproteobacteria	Aeromonadales	Aeromonadaceae	Aeromonas	Aeromonas bestiarum	MOBQ	-	-	No
NC_006988.1	refseq	Plasmid	p47L	3084	circular	17-DEC-2014	Pseudomonas sp. S-47 plasmid p47L, complete sequence	115714	Pseudomonas sp. S-47	Bacteria	Proteobacteria	Gammaproteobacteria	Pseudomonadales	Pseudomonadaceae	Pseudomonas	Pseudomonas sp. S-47	-	-	-	No
NC_006989.1	refseq	Plasmid	p47S	1782	circular	17-DEC-2014	Pseudomonas sp. S-47 plasmid p47S, complete sequence	115714	Pseudomonas sp. S-47	Bacteria	Proteobacteria	Gammaproteobacteria	Pseudomonadales	Pseudomonadaceae	Pseudomonas	Pseudomonas sp. S-47	-	-	-	No
NC_006466.1	refseq	Plasmid	pMOL30	233755	circular	17-DEC-2014	Cupriavidus metallidurans CH34 plasmid pMOL30, complete sequence	266264	Cupriavidus metallidurans CH34	Bacteria	Proteobacteria	Betaproteobacteria	Burkholderiales	Burkholderiaceae	Cupriavidus	Cupriavidus metallidurans	-	-	-	No
NC_006525.1	refseq	Plasmid	pMOL28	171461	circular	17-DEC-2014	Cupriavidus metallidurans CH34 plasmid pMOL28, complete sequence	266264	Cupriavidus metallidurans CH34	Bacteria	Proteobacteria	Betaproteobacteria	Burkholderiales	Burkholderiaceae	Cupriavidus	Cupriavidus metallidurans	MOBH	-	-	No
NC_006826.1	refseq	Plasmid	pSx-Qyy	5683	circular	17-DEC-2014	Sphingobium xenophagum QYY plasmid pSx-Qyy, complete sequence	1192759	Sphingobium xenophagum QYY	Bacteria	Proteobacteria	Alphaproteobacteria	Sphingomonadales	Sphingomonadaceae	Sphingobium	Sphingobium xenophagum	-	-	-	No
NC_004341.2	refseq	Plasmid	pKLCB	3353	circular	17-DEC-2014	Weissella cibaria plasmid pKLCB, complete sequence	137591	Weissella cibaria	Bacteria	Firmicutes	Bacilli	Lactobacillales	Leuconostocaceae	Weissella	Weissella cibaria	-	-	-	No
NC_010078.1	refseq	Plasmid	pKLCA	1490	circular	17-DEC-2014	Weissella cibaria plasmid pKLCA, complete sequence	137591	Weissella cibaria	Bacteria	Firmicutes	Bacilli	Lactobacillales	Leuconostocaceae	Weissella	Weissella cibaria	-	-	-	No
NC_010914.3	refseq	Plasmid	pKW2126	2126	circular	17-DEC-2014	Weissella cibaria plasmid pKW2126, complete sequence	137591	Weissella cibaria	Bacteria	Firmicutes	Bacilli	Lactobacillales	Leuconostocaceae	Weissella	Weissella cibaria	-	-	-	No
NC_002806.1	refseq	Plasmid	pSD15	101648	circular	17-DEC-2014	Microscilla sp. PRE1 plasmid pSD15, complete sequence	155537	Microscilla sp. PRE1	Bacteria	Bacteroidetes	Cytophagia	Cytophagales	Microscillaceae	Microscilla	Microscilla sp. PRE1	MOBP	-	-	No
NC_002760.1	refseq	Plasmid	pAC450	4379	circular	17-DEC-2014	Acinetobacter sp. EB104, plasmid pAC450, complete genome	156739	Acinetobacter sp. EB104	Bacteria	Proteobacteria	Gammaproteobacteria	Pseudomonadales	Moraxellaceae	Acinetobacter	Acinetobacter sp. EB104	-	-	-	No
NC_005307.1	refseq	Plasmid	pKB1	101016	circular	17-DEC-2014	Gordonia westfalica strain DSM44215T plasmid pKB1 complete genome	158898	Gordonia westfalica	Bacteria	Actinobacteria	Actinobacteria	Corynebacteriales	Gordoniaceae	Gordonia	Gordonia westfalica	MOBF	-	-	No
NC_003789.1	refseq	Plasmid	pMGD2	3564	circular	17-DEC-2014	Klebsiella sp. KCL-2 plasmid pMGD2, complete sequence	160057	Klebsiella sp. KCL-2	Bacteria	Proteobacteria	Gammaproteobacteria	Enterobacterales	Enterobacteriaceae	Klebsiella	Klebsiella sp. KCL-2	-	Col(MGD2)	Col(MGD2)	No
NC_011030.1	refseq	Plasmid	pCASE1	2461	circular	17-DEC-2014	Corynebacterium casei LMG S-19264 plasmid pCASE1, complete sequence	1285583	Corynebacterium casei LMG S-19264	Bacteria	Actinobacteria	Actinobacteria	Corynebacteriales	Corynebacteriaceae	Corynebacterium	Corynebacterium casei	-	-	-	No
NC_010902.1	refseq	Plasmid	pTJ86-1	2221	circular	17-DEC-2014	Cupriavidus taiwanensis plasmid pTJ86-1, complete sequence	164546	Cupriavidus taiwanensis	Bacteria	Proteobacteria	Betaproteobacteria	Burkholderiales	Burkholderiaceae	Cupriavidus	Cupriavidus taiwanensis	-	-	-	No
NC_008308.1	refseq	Plasmid	pCAR3	254797	circular	17-DEC-2014	Sphingomonas sp. KA1 plasmid pCAR3 DNA, complete sequence	164608	Sphingomonas sp. KA1	Bacteria	Proteobacteria	Alphaproteobacteria	Sphingomonadales	Sphingomonadaceae	Sphingomonas	Sphingomonas sp. KA1	MOBF	-	-	No
NC_004936.1	refseq	Plasmid	pEsp1396	5622	circular	17-DEC-2014	Enterobacter sp. RFL1396 plasmid pEsp1396, complete sequence	211595	Enterobacter sp. RFL1396	Bacteria	Proteobacteria	Gammaproteobacteria	Enterobacterales	Enterobacteriaceae	Enterobacter	Enterobacter sp. RFL1396	-	-	-	No
NC_004834.1	refseq	Plasmid	pEJ30	29593	circular	17-DEC-2014	Erwinia sp. Ejp 556 plasmid pEJ30, complete sequence	231374	Erwinia sp. Ejp 556	Bacteria	Proteobacteria	Gammaproteobacteria	Enterobacterales	Erwiniaceae	Erwinia	Erwinia sp. Ejp 556	-	-	-	No
NC_005920.1	refseq	Plasmid	pPMA4326D	4833	circular	17-DEC-2014	Pseudomonas syringae pv. maculicola strain ES4326 plasmid pPMA4326D, complete sequence	59511	Pseudomonas syringae pv. maculicola	Bacteria	Proteobacteria	Gammaproteobacteria	Pseudomonadales	Pseudomonadaceae	Pseudomonas	Pseudomonas syringae group genomosp. 3	MOBV	-	-	No
NC_014617.1	refseq	Plasmid	pJAM1	4892	circular	17-DEC-2014	Bacillus sp. JAMB750 plasmid pJAM1 DNA, complete sequence	253629	Bacillus sp. JAMB750	Bacteria	Firmicutes	Bacilli	Bacillales	Bacillaceae	Bacillus	Bacillus sp. JAMB750	-	-	-	No
NC_006912.1	refseq	Plasmid	pFP1	39360	circular	17-DEC-2014	Streptomyces sp. FQ1 plasmid pFP1, complete sequence	319426	Streptomyces sp. FQ1	Bacteria	Actinobacteria	Actinobacteria	Streptomycetales	Streptomycetaceae	Streptomyces	Streptomyces sp. FQ1	MOBF	-	-	No
NC_010675.1	refseq	Plasmid	pKW1	4583	circular	17-DEC-2014	Pseudoalteromonas sp. 643A plasmid pKW1, complete sequence	336179	Pseudoalteromonas sp. 643A	Bacteria	Proteobacteria	Gammaproteobacteria	Alteromonadales	Pseudoalteromonadaceae	Pseudoalteromonas	Pseudoalteromonas sp. 643A	MOBP	-	-	No
NC_008053.1	refseq	Plasmid	pHW15	3002	circular	17-DEC-2014	Rahnella sp. 'WMR15' cryptic plasmid pHW15, complete sequence	360016	Rahnella sp. 'WMR15'	Bacteria	Proteobacteria	Gammaproteobacteria	Enterobacterales	Yersiniaceae	Rahnella	Rahnella sp. 'WMR15'	-	-	-	No
NC_007927.1	refseq	Plasmid	pRL2	20252	linear	17-DEC-2014	Streptomyces sp. 44414 plasmid pRL2, complete sequence	364103	Streptomyces sp. 44414	Bacteria	Actinobacteria	Actinobacteria	Streptomycetales	Streptomycetaceae	Streptomyces	Streptomyces sp. 44414	-	-	-	No
NC_010874.1	refseq	Plasmid	pXT107	4335	circular	17-DEC-2014	Nocardia sp. 107 plasmid pXT107, complete sequence	373212	Nocardia sp. 107	Bacteria	Actinobacteria	Actinobacteria	Corynebacteriales	Nocardiaceae	Nocardia	Nocardia sp. 107	-	-	-	No
NC_013090.1	refseq	Plasmid	pLK39	4029	circular	17-DEC-2014	Endophytic bacterium LOB-07 plasmid pLK39, complete sequence	662024	endophytic bacterium LOB-07	Bacteria	-	-	-	-	-	endophytic bacterium LOB-07	MOBP	-	-	No
NC_013417.1	refseq	Plasmid	pTSC2	7516	circular	17-DEC-2014	Streptomyces sp. x3 plasmid pTSC2, complete sequence	682314	Streptomyces sp. x3	Bacteria	Actinobacteria	Actinobacteria	Streptomycetales	Streptomycetaceae	Streptomyces	Streptomyces sp. x3	-	-	-	No
NC_014557.1	refseq	Plasmid	pBS-02	16543	circular	17-DEC-2014	Bacillus sp. BS-02 plasmid pBS-02, complete sequence	887059	Bacillus sp. BS-02	Bacteria	Firmicutes	Bacilli	Bacillales	Bacillaceae	Bacillus	Bacillus sp. BS-02	-	repUS18	repUS18	No
NC_002124.1	refseq	Plasmid	pHGN1	1765	circular	17-DEC-2014	Halobacterium sp. GN101 plasmid pHGN1 complete sequence	88773	Halobacterium sp. GN101	Archaea	Euryarchaeota	Halobacteria	Halobacteriales	Halobacteriaceae	Halobacterium	Halobacterium sp. GN101	-	-	-	No
NC_007098.1	refseq	Plasmid	pKMA2425	3156	circular	17-DEC-2014	Actinobacillus pleuropneumoniae pKMA2425 plasmid	715	Actinobacillus pleuropneumoniae	Bacteria	Proteobacteria	Gammaproteobacteria	Pasteurellales	Pasteurellaceae	Actinobacillus	Actinobacillus pleuropneumoniae	-	-	-	No
NC_008049.1	refseq	Plasmid	pCC2228-1	1307	circular	17-DEC-2014	Campylobacter coli RM2228 plasmid pCC2228-1, complete sequence	306254	Campylobacter coli RM2228	Bacteria	Proteobacteria	Epsilonproteobacteria	Campylobacterales	Campylobacteraceae	Campylobacter	Campylobacter coli	-	-	-	No
NC_008051.1	refseq	Plasmid	pCC2228-3	4276	circular	17-DEC-2014	Campylobacter coli RM2228 plasmid pCC2228-3, complete sequence	306254	Campylobacter coli RM2228	Bacteria	Proteobacteria	Epsilonproteobacteria	Campylobacterales	Campylobacteraceae	Campylobacter	Campylobacter coli	MOBP	-	-	No
NC_002112.1	refseq	Plasmid	pSA1.1	9014	linear	17-DEC-2014	Streptomyces cyaneus plasmid pSA1.1, complete sequence	1904	Streptomyces cyaneus	Bacteria	Actinobacteria	Actinobacteria	Streptomycetales	Streptomycetaceae	Streptomyces	Streptomyces cyaneus	-	-	-	No
NC_004526.2	refseq	Plasmid	cryptic plasmid pPG01	3539	circular	17-DEC-2014	Propionibacterium granulosum cryptic plasmid pPG01, complete sequence	33011	Cutibacterium granulosum	Bacteria	Actinobacteria	Actinobacteria	Propionibacteriales	Propionibacteriaceae	Cutibacterium	Cutibacterium granulosum	-	-	-	No
NC_010406.1	refseq	Plasmid	pPaWBNy-2	3837	circular	17-DEC-2014	Paulownia witches'-broom phytoplasma plasmid pPaWBNy-2, complete sequence	39647	Paulownia witches'-broom phytoplasma	Bacteria	Tenericutes	Mollicutes	Acholeplasmatales	Acholeplasmataceae	Candidatus Phytoplasma	Paulownia witches'-broom phytoplasma	-	-	-	No
NC_007768.1	refseq	Plasmid	pLNU1	2361	circular	17-DEC-2014	Staphylococcus chromogenes plasmid pLNU1, isolate TS1	46126	Staphylococcus chromogenes	Bacteria	Firmicutes	Bacilli	Bacillales	Staphylococcaceae	Staphylococcus	Staphylococcus chromogenes	-	rep13	-	No
NC_007771.1	refseq	Plasmid	pLNU4	2561	circular	17-DEC-2014	Staphylococcus chromogenes plasmid pLNU4, isolate KNS48	46126	Staphylococcus chromogenes	Bacteria	Firmicutes	Bacilli	Bacillales	Staphylococcaceae	Staphylococcus	Staphylococcus chromogenes	-	rep21	rep21	No
NC_010614.1	refseq	Plasmid	pVT1	82266	circular	17-DEC-2014	Vibrio tapetis plasmid pVT1, complete sequence	52443	Vibrio tapetis	Bacteria	Proteobacteria	Gammaproteobacteria	Vibrionales	Vibrionaceae	Vibrio	Vibrio tapetis	MOBF	-	-	No
NC_004574.1	refseq	Plasmid	pSD25	148650	circular	17-DEC-2014	Ruegeria sp. PR1b plasmid pSD25, complete sequence	185588	Ruegeria sp. PR1b	Bacteria	Proteobacteria	Alphaproteobacteria	Rhodobacterales	Rhodobacteraceae	Ruegeria	Ruegeria sp. PR1b	MOBP	-	-	No
NC_007143.1	refseq	Plasmid	p3386	2426	circular	17-DEC-2014	Campylobacter coli plasmid p3386, complete sequence	195	Campylobacter coli	Bacteria	Proteobacteria	Epsilonproteobacteria	Campylobacterales	Campylobacteraceae	Campylobacter	Campylobacter coli	-	-	-	No
NC_013546.1	refseq	Plasmid	p11745	5486	circular	17-DEC-2014	Actinobacillus pleuropneumoniae plasmid p11745, complete sequence	715	Actinobacillus pleuropneumoniae	Bacteria	Proteobacteria	Gammaproteobacteria	Pasteurellales	Pasteurellaceae	Actinobacillus	Actinobacillus pleuropneumoniae	MOBQ	-	-	No
NC_003490.1	refseq	Plasmid	pB85766	14875	circular	17-DEC-2014	Corynebacterium jeikeium plasmid pB85766, complete sequence	38289	Corynebacterium jeikeium	Bacteria	Actinobacteria	Actinobacteria	Corynebacteriales	Corynebacteriaceae	Corynebacterium	Corynebacterium jeikeium	-	-	-	No
NC_004953.1	refseq	Plasmid	pCJ84	7580	circular	17-DEC-2014	Corynebacterium jeikeium plasmid pCJ84, complete sequence	38289	Corynebacterium jeikeium	Bacteria	Actinobacteria	Actinobacteria	Corynebacteriales	Corynebacteriaceae	Corynebacterium	Corynebacterium jeikeium	-	-	-	No
NC_010365.1	refseq	Plasmid	pXZ1	6970	circular	17-DEC-2014	Sulfolobus islandicus strain ARN3/6 plasmid pXZ1, complete sequence	43080	Sulfolobus islandicus	Archaea	Crenarchaeota	Thermoprotei	Sulfolobales	Sulfolobaceae	Sulfolobus	Sulfolobus islandicus	-	-	-	No
NC_010598.1	refseq	Plasmid	pSOG2	25960	circular	17-DEC-2014	Sulfolobus islandicus plasmid pSOG2, complete sequence	43080	Sulfolobus islandicus	Archaea	Crenarchaeota	Thermoprotei	Sulfolobales	Sulfolobaceae	Sulfolobus	Sulfolobus islandicus	-	-	-	No
NC_013538.1	refseq	Plasmid	pC1	5841	circular	17-DEC-2014	Nocardia sp. C-14-1 plasmid pC1, complete sequence	312532	Nocardia sp. C-14-1	Bacteria	Actinobacteria	Actinobacteria	Corynebacteriales	Nocardiaceae	Nocardia	Nocardia sp. C-14-1	-	-	-	No
NC_001316.1	refseq	Plasmid	pTA144 Dw	1313	circular	17-DEC-2014	Moraxella sp. TA144 plasmid pTA144 Dw, complete sequence	77152	Moraxella sp. TA144	Bacteria	Proteobacteria	Gammaproteobacteria	Pseudomonadales	Moraxellaceae	Moraxella	Moraxella sp. TA144	-	-	-	No
NC_015149.1	refseq	Plasmid	pLS32	85603	circular	17-DEC-2014	Bacillus subtilis subsp. natto plasmid pLS32 DNA, complete sequence, strain: IAM 11631	86029	Bacillus subtilis subsp. natto	Bacteria	Firmicutes	Bacilli	Bacillales	Bacillaceae	Bacillus	Bacillus subtilis	-	-	-	No
NC_006907.1	refseq	Plasmid	p49879.1	28878	circular	17-DEC-2014	Leptospirillum ferrooxidans plasmid p49879.1, complete sequence	180	Leptospirillum ferrooxidans	Bacteria	Nitrospirae	Nitrospira	Nitrospirales	Nitrospiraceae	Leptospirillum	Leptospirillum ferrooxidans	MOBQ	-	-	No
NC_002141.1	refseq	Plasmid	pPBS1	1511	circular	17-DEC-2014	Leptolyngbya boryana plasmid pPBS1, complete sequence	1184	Leptolyngbya boryana	Bacteria	Cyanobacteria	-	Synechococcales	Leptolyngbyaceae	Leptolyngbya	Leptolyngbya boryana	-	-	-	No
NC_007962.1	refseq	Plasmid	pUPTC237	3828	circular	17-DEC-2014	Campylobacter lari plasmid pUPTC237 DNA, complete sequence	201	Campylobacter lari	Bacteria	Proteobacteria	Epsilonproteobacteria	Campylobacterales	Campylobacteraceae	Campylobacter	Campylobacter lari	-	-	-	No
NC_001843.1	refseq	Plasmid	pHP489	1222	linear	17-DEC-2014	Helicobacter pylori plasmid pHP489, complete plasmid sequence	210	Helicobacter pylori	Bacteria	Proteobacteria	Epsilonproteobacteria	Campylobacterales	Helicobacteraceae	Helicobacter	Helicobacter pylori	-	-	-	No
NC_008351.1	refseq	Plasmid	pLNU5 (naturally occurring)	2531	circular	17-DEC-2014	Staphylococcus simulans pLNU5 plasmid	1286	Staphylococcus simulans	Bacteria	Firmicutes	Bacilli	Bacillales	Staphylococcaceae	Staphylococcus	Staphylococcus simulans	-	rep21	rep21	No
NC_010370.1	refseq	Plasmid	pHLHK22	15665	circular	17-DEC-2014	Laribacter hongkongensis plasmid pHLHK22, complete sequence	168471	Laribacter hongkongensis	Bacteria	Proteobacteria	Betaproteobacteria	Neisseriales	Chromobacteriaceae	Laribacter	Laribacter hongkongensis	MOBP	-	-	No
NC_003892.2	refseq	Plasmid	pQBR55	5924	linear	17-DEC-2014	Pseudomonas sp. SLT2001 plasmid pQBR55	180590	Pseudomonas sp. SLT2001	Bacteria	Proteobacteria	Gammaproteobacteria	Pseudomonadales	Pseudomonadaceae	Pseudomonas	Pseudomonas sp. SLT2001	-	-	-	No
NC_010492.1	refseq	Plasmid	pChr15	49633	circular	17-DEC-2014	Arthrobacter sp. Chr15 plasmid pChr15, complete sequence	447032	Arthrobacter sp. Chr15	Bacteria	Actinobacteria	Actinobacteria	Micrococcales	Micrococcaceae	Arthrobacter	Arthrobacter sp. Chr15	MOBF	-	-	No
NC_004987.1	refseq	Plasmid	pXV64	1851	circular	17-DEC-2014	Xanthomonas euvesicatoria plasmid pXV64, complete sequence	456327	Xanthomonas euvesicatoria	Bacteria	Proteobacteria	Gammaproteobacteria	Xanthomonadales	Xanthomonadaceae	Xanthomonas	Xanthomonas euvesicatoria	-	-	-	No
NC_010608.1	refseq	Plasmid	pEspB	38945	circular	17-DEC-2014	Exiguobacterium arabatum pEspB plasmid	518693	Exiguobacterium arabatum	Bacteria	Firmicutes	Bacilli	Bacillales	-	Exiguobacterium	Exiguobacterium arabatum	MOBP	-	-	No
NC_011299.1	refseq	Plasmid	pAH1	28649	circular	17-DEC-2014	Acidianus hospitalis W1 plasmid pAH1, complete sequence	933801	Acidianus hospitalis W1	Archaea	Crenarchaeota	Thermoprotei	Sulfolobales	Sulfolobaceae	Acidianus	Acidianus hospitalis	-	-	-	No
NC_014110.1	refseq	Plasmid	pP12-1	12205	circular	17-DEC-2014	Pyrococcus sp. 12/1 plasmid pP12-1, complete sequence	758582	Pyrococcus sp. 12/1	Archaea	Euryarchaeota	Thermococci	Thermococcales	Thermococcaceae	Pyrococcus	Pyrococcus sp. 12/1	-	-	-	No
NC_014116.1	refseq	Plasmid	pT26-2	21566	circular	17-DEC-2014	Thermococcus sp. 26/2 plasmid pT26-2, complete sequence	758583	Thermococcus sp. 26/2	Archaea	Euryarchaeota	Thermococci	Thermococcales	Thermococcaceae	Thermococcus	Thermococcus sp. 26/2	-	-	-	No
NC_001387.1	refseq	Plasmid	pIJ101	8830	circular	17-DEC-2014	Streptomyces lividans plasmid pIJ101, complete sequence	1916	Streptomyces lividans	Bacteria	Actinobacteria	Actinobacteria	Streptomycetales	Streptomycetaceae	Streptomyces	Streptomyces lividans	-	-	-	No
NC_001383.1	refseq	Plasmid	pNKH43	1471	circular	17-DEC-2014	Stenotrophomonas maltophilia plasmid pNKH43, complete sequence	40324	Stenotrophomonas maltophilia	Bacteria	Proteobacteria	Gammaproteobacteria	Xanthomonadales	Xanthomonadaceae	Stenotrophomonas	Stenotrophomonas maltophilia	-	-	-	No
NC_001378.1	refseq	Plasmid	pKYM	2083	circular	17-DEC-2014	Shigella sonnei plasmid pKYM, complete sequence	624	Shigella sonnei	Bacteria	Proteobacteria	Gammaproteobacteria	Enterobacterales	Enterobacteriaceae	Shigella	Shigella sonnei	-	Col(BS512)	Col(BS512)	No
NC_001395.1	refseq	Plasmid	pT48	2475	circular	17-DEC-2014	Staphylococcus aureus strain T48 plasmid pT48, complete sequence	1280	Staphylococcus aureus	Bacteria	Firmicutes	Bacilli	Bacillales	Staphylococcaceae	Staphylococcus	Staphylococcus aureus	-	rep10	rep10	No
NC_001391.1	refseq	Plasmid	pNS1	3879	circular	17-DEC-2014	Staphylococcus aureus plasmid pNS1, complete sequence	1280	Staphylococcus aureus	Bacteria	Firmicutes	Bacilli	Bacillales	Staphylococcaceae	Staphylococcus	Staphylococcus aureus	MOBV	rep7	rep7	No
NC_001380.1	refseq	Plasmid	pLS1	4408	linear	17-DEC-2014	Streptococcus agalactiae plasmid pLS1, complete sequence	1311	Streptococcus agalactiae	Bacteria	Firmicutes	Bacilli	Lactobacillales	Streptococcaceae	Streptococcus	Streptococcus agalactiae	-	-	-	No
NC_002748.1	refseq	Plasmid	pCD4	6094	circular	17-DEC-2014	Lactococcus lactis subsp. lactis strain MJC15 plasmid pCD4, complete sequence	1360	Lactococcus lactis subsp. lactis	Bacteria	Firmicutes	Bacilli	Lactobacillales	Streptococcaceae	Lactococcus	Lactococcus lactis	-	-	-	No
NC_001376.1	refseq	Plasmid	pIM13	2246	linear	17-DEC-2014	Bacillus subtilis plasmid pIM13, complete sequence	1423	Bacillus subtilis	Bacteria	Firmicutes	Bacilli	Bacillales	Bacillaceae	Bacillus	Bacillus subtilis	-	rep10	rep10	No
NC_020228.1	refseq	Plasmid	unnamed	5458	circular	17-DEC-2014	Haemophilus parainfluenzae strain 72322 plasmid, complete sequence	729	Haemophilus parainfluenzae	Bacteria	Proteobacteria	Gammaproteobacteria	Pasteurellales	Pasteurellaceae	Haemophilus	Haemophilus parainfluenzae	MOBV	-	-	No
NC_020237.1	refseq	Plasmid	pSTE1	11951	circular	17-DEC-2014	Staphylococcus hyicus plasmid pSTE1 complete sequence	1284	Staphylococcus hyicus	Bacteria	Firmicutes	Bacilli	Bacillales	Staphylococcaceae	Staphylococcus	Staphylococcus hyicus	MOBV;MOBV	rep7;repUS18	rep7	No
NC_020251.1	refseq	Plasmid	pDPT2	5262	circular	17-DEC-2014	Shigella sonnei EG211 plasmid pDT1 complete sequence	624	Shigella sonnei	Bacteria	Proteobacteria	Gammaproteobacteria	Enterobacterales	Enterobacteriaceae	Shigella	Shigella sonnei	MOBP	ColRNAI	-	No
NC_020270.1	refseq	Plasmid	pHN1122-1	62196	circular	17-DEC-2014	Escherichia coli plasmid pHN1122-1, complete sequence	562	Escherichia coli	Bacteria	Proteobacteria	Gammaproteobacteria	Enterobacterales	Enterobacteriaceae	Escherichia	Escherichia coli	MOBP	IncI2	IncI2	No
NC_020271.1	refseq	Plasmid	pJIE186-2	137728	circular	17-DEC-2014	Escherichia coli O25b:H4-ST131 str. EC958 strain ST131 plasmid pJIE186-2, complete sequence	941322	Escherichia coli O25b:H4-ST131	Bacteria	Proteobacteria	Gammaproteobacteria	Enterobacterales	Enterobacteriaceae	Escherichia	Escherichia coli	MOBF	FIA(pBK30683);IncFIB(AP001918);IncFII	IncFIB(AP001918);IncFII	No
NC_020280.1	refseq	Plasmid	pEI3	5022	circular	17-DEC-2014	Edwardsiella ictaluri plasmid pEI3, complete sequence	67780	Edwardsiella ictaluri	Bacteria	Proteobacteria	Gammaproteobacteria	Enterobacterales	Hafniaceae	Edwardsiella	Edwardsiella ictaluri	-	-	-	No
NC_020281.1	refseq	Plasmid	19-pEI1	3951	circular	17-DEC-2014	Edwardsiella ictaluri strain 19s plasmid 19-pEI1, complete sequence	67780	Edwardsiella ictaluri	Bacteria	Proteobacteria	Gammaproteobacteria	Enterobacterales	Hafniaceae	Edwardsiella	Edwardsiella ictaluri	-	-	-	No
NC_020282.1	refseq	Plasmid	pEI1	5674	circular	17-DEC-2014	Edwardsiella ictaluri strain CAF 258 plasmid pEI1, complete sequence	67780	Edwardsiella ictaluri	Bacteria	Proteobacteria	Gammaproteobacteria	Enterobacterales	Hafniaceae	Edwardsiella	Edwardsiella ictaluri	-	-	-	No
NC_020295.1	refseq	Plasmid	2s-pEI2	9103	circular	17-DEC-2014	Edwardsiella ictaluri strain 2s plasmid 2s-pEI2, complete sequence	67780	Edwardsiella ictaluri	Bacteria	Proteobacteria	Gammaproteobacteria	Enterobacterales	Hafniaceae	Edwardsiella	Edwardsiella ictaluri	MOBP	-	-	No
NC_002134.1	refseq	Plasmid	R100	94281	circular	17-DEC-2014	Shigella flexneri 2b plasmid R100 DNA, complete sequence	1288825	Shigella flexneri 2b	Bacteria	Proteobacteria	Gammaproteobacteria	Enterobacterales	Enterobacteriaceae	Shigella	Shigella flexneri	MOBF	IncFII	IncFII	No
NC_002122.1	refseq	Plasmid	P9	93399	circular	17-DEC-2014	Shigella sonnei plasmid P9 DNA, complete sequence	624	Shigella sonnei	Bacteria	Proteobacteria	Gammaproteobacteria	Enterobacterales	Enterobacteriaceae	Shigella	Shigella sonnei	MOBP	IncI1	IncI1	No
NC_001373.1	refseq	Plasmid	ColA	6720	circular	17-DEC-2014	Escherichia coli strain GM31 plasmid ColA, complete sequence	562	Escherichia coli	Bacteria	Proteobacteria	Gammaproteobacteria	Enterobacterales	Enterobacteriaceae	Escherichia	Escherichia coli	-	ColRNAI	-	No
NC_005702.1	refseq	Plasmid	pTXL1	2665	circular	17-DEC-2014	Leuconostoc mesenteroides subsp. mesenteroides cryptic plasmid pTXL1	33967	Leuconostoc mesenteroides subsp. mesenteroides	Bacteria	Firmicutes	Bacilli	Lactobacillales	Leuconostocaceae	Leuconostoc	Leuconostoc mesenteroides	-	-	-	No
NC_004837.1	refseq	Plasmid	pPCP1	9610	circular	17-DEC-2014	Yersinia pestis strain KIM5 plasmid pPCP1, complete sequence	632	Yersinia pestis	Bacteria	Proteobacteria	Gammaproteobacteria	Enterobacterales	Yersiniaceae	Yersinia	Yersinia pestis	-	ColRNAI	-	No
NC_004839.1	refseq	Plasmid	pCD1	70559	circular	17-DEC-2014	Yersinia pestis strain KIM5 plasmid pCD1, complete sequence	632	Yersinia pestis	Bacteria	Proteobacteria	Gammaproteobacteria	Enterobacterales	Yersiniaceae	Yersinia	Yersinia pestis	-	IncFII(Y)	IncFII(Y)	No
NC_011980.1	refseq	Plasmid	pAPEC-1	103275	circular	17-DEC-2014	Escherichia coli chi7122 plasmid pAPEC-1, complete sequence	475609	Escherichia coli chi7122	Bacteria	Proteobacteria	Gammaproteobacteria	Enterobacterales	Enterobacteriaceae	Escherichia	Escherichia coli	-	IncFIB(AP001918);IncFIC(FII)	IncFIB(AP001918);IncFIC(FII)	No
NC_002483.1	refseq	Plasmid	F	99159	circular	17-DEC-2014	Escherichia coli K-12 plasmid F DNA, complete sequence	83333	Escherichia coli K-12	Bacteria	Proteobacteria	Gammaproteobacteria	Enterobacterales	Enterobacteriaceae	Escherichia	Escherichia coli	MOBF	IncFIA;IncFIB(AP001918);IncFIC(FII)	IncFIA;IncFIB(AP001918);IncFIC(FII)	No
NC_004835.1	refseq	Plasmid	pMT1	100984	circular	17-DEC-2014	Yersinia pestis strain KIM5 plasmid pMT1, complete sequence	632	Yersinia pestis	Bacteria	Proteobacteria	Gammaproteobacteria	Enterobacterales	Yersiniaceae	Yersinia	Yersinia pestis	-	IncFIB(pHCM2)	IncFIB(pHCM2)	No
NC_004836.1	refseq	Plasmid	pCD1	70504	circular	18-DEC-2014	Yersinia pestis strain KIM5 plasmid pCD1, complete sequence	632	Yersinia pestis	Bacteria	Proteobacteria	Gammaproteobacteria	Enterobacterales	Yersiniaceae	Yersinia	Yersinia pestis	-	IncFII(Y)	IncFII(Y)	No
NC_020412.1	refseq	Plasmid	pDPT3	8338	circular	18-DEC-2014	Shigella sonnei plasmid pDPT3, complete sequence	624	Shigella sonnei	Bacteria	Proteobacteria	Gammaproteobacteria	Enterobacterales	Enterobacteriaceae	Shigella	Shigella sonnei	MOBQ	Col156	-	No
NC_020413.1	refseq	Plasmid	pDPT4	3716	circular	18-DEC-2014	Shigella sonnei plasmid pDT4, complete sequence	624	Shigella sonnei	Bacteria	Proteobacteria	Gammaproteobacteria	Enterobacterales	Enterobacteriaceae	Shigella	Shigella sonnei	-	ColRNAI	-	No
NC_020451.1	refseq	Plasmid	unnamed	26631	circular	18-DEC-2014	Vibrio coralliilyticus strain ATCC BAA-450 plasmid, complete sequence	190893	Vibrio coralliilyticus	Bacteria	Proteobacteria	Gammaproteobacteria	Vibrionales	Vibrionaceae	Vibrio	Vibrio coralliilyticus	MOBP	-	-	No
NC_020452.1	refseq	Plasmid	pNOR-2000	21880	circular	18-DEC-2014	Pseudomonas aeruginosa strain COL-1 plasmid pNOR-2000, complete sequence	287	Pseudomonas aeruginosa	Bacteria	Proteobacteria	Gammaproteobacteria	Pseudomonadales	Pseudomonadaceae	Pseudomonas	Pseudomonas aeruginosa	MOBQ	Col(pWES)	-	No
NC_020552.1	refseq	Plasmid	pYE315203	54038	linear	18-DEC-2014	Citrobacter freundii plasmid pYE315203, complete sequence	546	Citrobacter freundii	Bacteria	Proteobacteria	Gammaproteobacteria	Enterobacterales	Enterobacteriaceae	Citrobacter	Citrobacter freundii	MOBP	IncX3	IncX3	No
NC_020554.1	refseq	Plasmid	pAR6	3176	circular	18-DEC-2014	Enterococcus faecium strain HB6 plasmid pAR6, complete sequence	1352	Enterococcus faecium	Bacteria	Firmicutes	Bacilli	Lactobacillales	Enterococcaceae	Enterococcus	Enterococcus faecium	-	rep11	rep11	No
NC_020811.1	refseq	Plasmid	pKPN5047	54035	circular	18-DEC-2014	Klebsiella pneumoniae strain KPN5047 plasmid pKPN5047, complete sequence	573	Klebsiella pneumoniae	Bacteria	Proteobacteria	Gammaproteobacteria	Enterobacterales	Enterobacteriaceae	Klebsiella	Klebsiella pneumoniae	MOBP	IncX3	IncX3	No
NC_020818.1	refseq	Plasmid	pNDM-AB	47098	circular	18-DEC-2014	Acinetobacter baumannii strain GF216 plasmid pNDM-AB, complete sequence	470	Acinetobacter baumannii	Bacteria	Proteobacteria	Gammaproteobacteria	Pseudomonadales	Moraxellaceae	Acinetobacter	Acinetobacter baumannii	MOBQ	-	-	No
NC_004957.1	refseq	Plasmid	p121BS	4234	circular	18-DEC-2014	Lactobacillus sp. PC121B plasmid p121BS, complete sequence	1248330	Lactobacillus sp. PC121B	Bacteria	Firmicutes	Bacilli	Lactobacillales	Lactobacillaceae	Lactobacillus	Lactobacillus sp. PC121B	-	-	-	No
NC_001381.1	refseq	Plasmid	pAL5000	4837	circular	18-DEC-2014	Mycobacterium fortuitum plasmid pAL5000, complete sequence	1766	Mycobacterium fortuitum	Bacteria	Actinobacteria	Actinobacteria	Corynebacteriales	Mycobacteriaceae	Mycobacterium	Mycobacterium fortuitum	-	-	-	No
NC_004992.1	refseq	Plasmid	pCI411	2926	circular	18-DEC-2014	Leuconostoc lactis plasmid pCI411, complete sequence	1246	Leuconostoc lactis	Bacteria	Firmicutes	Bacilli	Lactobacillales	Leuconostocaceae	Leuconostoc	Leuconostoc lactis	-	-	-	No
NC_012674.1	refseq	Plasmid	pNAH20	83042	circular	18-DEC-2014	Pseudomonas fluorescens strain PC20 plasmid pNAH20, complete sequence	294	Pseudomonas fluorescens	Bacteria	Proteobacteria	Gammaproteobacteria	Pseudomonadales	Pseudomonadaceae	Pseudomonas	Pseudomonas fluorescens	MOBF	-	-	No
NC_020884.1	refseq	Plasmid	pBt1-3	11363	circular	18-DEC-2014	Bacillus thuringiensis serovar aizawai strain 1-3 plasmid pBt1-3, complete sequence	1433	Bacillus thuringiensis serovar aizawai	Bacteria	Firmicutes	Bacilli	Bacillales	Bacillaceae	Bacillus	Bacillus thuringiensis	MOBT	-	-	No
NC_020893.1	refseq	Plasmid	pKPC-LK30	86518	circular	18-DEC-2014	Klebsiella pneumoniae plasmid pKPC-LK30, complete sequence	573	Klebsiella pneumoniae	Bacteria	Proteobacteria	Gammaproteobacteria	Enterobacterales	Enterobacteriaceae	Klebsiella	Klebsiella pneumoniae	-	IncR	IncR	No
NC_020550.1	refseq	Plasmid	pCTR	7480	linear	18-DEC-2014	Chlamydia trachomatis A2497 plasmid pCTR, complete sequence	580047	Chlamydia trachomatis A2497	Bacteria	Chlamydiae	Chlamydiia	Chlamydiales	Chlamydiaceae	Chlamydia	Chlamydia trachomatis	-	-	-	No
NC_021076.1	refseq	Plasmid	pSA737	39287	circular	18-DEC-2014	Staphylococcus aureus strain 004-737X plasmid pSA737, complete sequence	1280	Staphylococcus aureus	Bacteria	Firmicutes	Bacilli	Bacillales	Staphylococcaceae	Staphylococcus	Staphylococcus aureus	-	repUS5	-	No
NC_021077.1	refseq	Plasmid	pBHB	119225	circular	18-DEC-2014	Comamonas sp. 7D-2 plasmid pBHB, complete sequence	1232667	Comamonas sp. 7D-2	Bacteria	Proteobacteria	Betaproteobacteria	Burkholderiales	Comamonadaceae	Comamonas	Comamonas sp. 7D-2	MOBP	IncP1	IncP1	No
NC_021078.1	refseq	Plasmid	pJEG011	71446	circular	18-DEC-2014	Klebsiella pneumoniae strain Kp002 plasmid pJEG011, complete sequence	573	Klebsiella pneumoniae	Bacteria	Proteobacteria	Gammaproteobacteria	Enterobacterales	Enterobacteriaceae	Klebsiella	Klebsiella pneumoniae	MOBP	IncL/M(pOXA-48)	IncL/M(pOXA-48)	No
NC_021087.1	refseq	Plasmid	unnamed	25855	circular	18-DEC-2014	Enterobacter cloacae strain M15 plasmid, complete sequence	550	Enterobacter cloacae	Bacteria	Proteobacteria	Gammaproteobacteria	Enterobacterales	Enterobacteriaceae	Enterobacter	Enterobacter cloacae	-	Col(pWES)	-	No
NC_021079.1	refseq	Plasmid	pJEG012	41919	circular	18-DEC-2014	Klebsiella pneumoniae strain Kp002 plasmid pJEG012, complete sequence	573	Klebsiella pneumoniae	Bacteria	Proteobacteria	Gammaproteobacteria	Enterobacterales	Enterobacteriaceae	Klebsiella	Klebsiella pneumoniae	MOBP	IncX4	IncX4	No
NC_021080.1	refseq	Plasmid	pFiD188	198917	linear	18-DEC-2014	Rhodococcus fascians D188 plasmid pFiD188, complete sequence	1051973	Rhodococcus fascians D188	Bacteria	Actinobacteria	Actinobacteria	Corynebacteriales	Nocardiaceae	Rhodococcus	Rhodococcus fascians	-	-	-	No
NC_021159.1	refseq	Plasmid	pAhy2.5	2524	circular	18-DEC-2014	Aeromonas hydrophila plasmid pAhy2.5, complete sequence	644	Aeromonas hydrophila	Bacteria	Proteobacteria	Gammaproteobacteria	Aeromonadales	Aeromonadaceae	Aeromonas	Aeromonas hydrophila	-	-	-	No
NC_021186.1	refseq	Plasmid	pQY431	7777	circular	18-DEC-2014	Haemophilus parasuis strain QY431 plasmid pQY431, complete sequence	738	[Haemophilus] parasuis	Bacteria	Proteobacteria	Gammaproteobacteria	Pasteurellales	Pasteurellaceae	Haemophilus	[Haemophilus] parasuis	MOBP	-	-	No
NC_021187.1	refseq	Plasmid	pWG13	12474	circular	18-DEC-2014	Thermus sp. WG plasmid pWG13, complete sequence	1312524	Thermus sp. WG	Bacteria	Deinococcus-Thermus	Deinococci	Thermales	Thermaceae	Thermus	Thermus sp. WG	-	-	-	No
NC_021188.1	refseq	Plasmid	pWG16	15957	circular	18-DEC-2014	Thermus sp. WG plasmid pWG16, complete sequence	1312524	Thermus sp. WG	Bacteria	Deinococcus-Thermus	Deinococci	Thermales	Thermaceae	Thermus	Thermus sp. WG	-	-	-	No
NC_021198.1	refseq	Plasmid	pKPX-1	250444	circular	18-DEC-2014	Klebsiella pneumoniae subsp. pneumoniae KPX plasmid pKPX-1 DNA, complete sequence	990925	Klebsiella pneumoniae subsp. pneumoniae KPX	Bacteria	Proteobacteria	Gammaproteobacteria	Enterobacterales	Enterobacteriaceae	Klebsiella	Klebsiella pneumoniae	MOBP	IncFIB(K);IncFII(pKPX1)	IncFIB(K);IncFII(pKPX1)	No
NC_021199.1	refseq	Plasmid	pKPX-2	141545	circular	18-DEC-2014	Klebsiella pneumoniae subsp. pneumoniae KPX plasmid pKPX-2 DNA, complete sequence	990925	Klebsiella pneumoniae subsp. pneumoniae KPX	Bacteria	Proteobacteria	Gammaproteobacteria	Enterobacterales	Enterobacteriaceae	Klebsiella	Klebsiella pneumoniae	MOBF	FIA(pBK30683);IncFII	FIA(pBK30683)	No
NC_021209.1	refseq	Plasmid	pSinA	108938	circular	18-DEC-2014	Sinorhizobium sp. M14 plasmid pSinA, complete sequence	430451	Sinorhizobium sp. M14	Bacteria	Proteobacteria	Alphaproteobacteria	Rhizobiales	Rhizobiaceae	Sinorhizobium	Sinorhizobium sp. M14	MOBQ	-	-	No
NC_021238.1	refseq	Plasmid	pKP1433	55417	circular	18-DEC-2014	Klebsiella pneumoniae strain Kpn-1433 plasmid pKP1433, complete sequence	573	Klebsiella pneumoniae	Bacteria	Proteobacteria	Gammaproteobacteria	Enterobacterales	Enterobacteriaceae	Klebsiella	Klebsiella pneumoniae	-	repA	repA	No
NC_021239.1	refseq	Plasmid	pMARC2	5789	circular	18-DEC-2014	Paracoccus marcusii strain DSM 11574 plasmid pMARC2, complete sequence	59779	Paracoccus marcusii	Bacteria	Proteobacteria	Alphaproteobacteria	Rhodobacterales	Rhodobacteraceae	Paracoccus	Paracoccus marcusii	MOBP	-	-	No
NC_021240.1	refseq	Plasmid	pMARC3	10672	circular	18-DEC-2014	Paracoccus marcusii strain DSM 11574 plasmid pMARC3, complete sequence	59779	Paracoccus marcusii	Bacteria	Proteobacteria	Alphaproteobacteria	Rhodobacterales	Rhodobacteraceae	Paracoccus	Paracoccus marcusii	MOBQ	-	-	No
NC_021241.1	refseq	Plasmid	pMARC4	15289	circular	18-DEC-2014	Paracoccus marcusii strain DSM 11574 plasmid pMARC4, complete sequence	59779	Paracoccus marcusii	Bacteria	Proteobacteria	Alphaproteobacteria	Rhodobacterales	Rhodobacteraceae	Paracoccus	Paracoccus marcusii	MOBV	-	-	No
NC_021292.1	refseq	Plasmid	unnamed	7138	circular	18-DEC-2014	Vibrio parahaemolyticus strain v110 plasmid, complete sequence	670	Vibrio parahaemolyticus	Bacteria	Proteobacteria	Gammaproteobacteria	Vibrionales	Vibrionaceae	Vibrio	Vibrio parahaemolyticus	-	-	-	No
NC_021293.1	refseq	Plasmid	pCSA2	5103	circular	18-DEC-2014	Cronobacter sakazakii strain ATCC 29544 plasmid pCSA2, complete sequence	28141	Cronobacter sakazakii	Bacteria	Proteobacteria	Gammaproteobacteria	Enterobacterales	Enterobacteriaceae	Cronobacter	Cronobacter sakazakii	MOBP	-	-	No
NC_021488.1	refseq	Plasmid	pKPoxa-48N1	62592	circular	18-DEC-2014	Klebsiella pneumoniae plasmid pKPoxa-48N1, complete sequence	573	Klebsiella pneumoniae	Bacteria	Proteobacteria	Gammaproteobacteria	Enterobacterales	Enterobacteriaceae	Klebsiella	Klebsiella pneumoniae	MOBP	IncL/M(pOXA-48)	IncL/M(pOXA-48)	No
NC_021493.1	refseq	Plasmid	pTIW94	3860	circular	18-DEC-2014	Campylobacter jejuni strain S4-2 CC plasmid pTIW94, complete sequence	197	Campylobacter jejuni	Bacteria	Proteobacteria	Epsilonproteobacteria	Campylobacterales	Campylobacteraceae	Campylobacter	Campylobacter jejuni	-	-	-	No
NC_021511.1	refseq	Plasmid	pCGS13	2687	circular	18-DEC-2014	Escherichia coli strain CGS13 plasmid pCGS13, complete sequence	562	Escherichia coli	Bacteria	Proteobacteria	Gammaproteobacteria	Enterobacterales	Enterobacteriaceae	Escherichia	Escherichia coli	-	Col3M	Col3M	No
NC_021513.1	refseq	Plasmid	pDB2011	7641	circular	18-DEC-2014	Listeria innocua strain TTS-2011 plasmid pDB2011, complete sequence	1642	Listeria innocua	Bacteria	Firmicutes	Bacilli	Bacillales	Listeriaceae	Listeria	Listeria innocua	MOBV	rep22;repUS18	repUS18	No
NC_021523.1	refseq	Plasmid	pCGB40	4269	circular	18-DEC-2014	Escherichia coli strain CGB40 plasmid pCGB40, complete sequence	562	Escherichia coli	Bacteria	Proteobacteria	Gammaproteobacteria	Enterobacterales	Enterobacteriaceae	Escherichia	Escherichia coli	-	Col3M	Col3M	No
NC_021524.1	refseq	Plasmid	pCGH69	2683	circular	18-DEC-2014	Morganella morganii strain CGH69 plasmid pCGH69, complete sequence	582	Morganella morganii	Bacteria	Proteobacteria	Gammaproteobacteria	Enterobacterales	Morganellaceae	Morganella	Morganella morganii	-	Col3M	Col3M	No
NC_021572.1	refseq	Plasmid	pLP5401	9754	circular	18-DEC-2014	Lactobacillus paracasei plasmid pLP5401, complete sequence	1597	Lactobacillus paracasei	Bacteria	Firmicutes	Bacilli	Lactobacillales	Lactobacillaceae	Lactobacillus	Lactobacillus paracasei	MOBP	-	-	No
NC_021573.1	refseq	Plasmid	pLP5402	6650	circular	18-DEC-2014	Lactobacillus paracasei plasmid pLP5402, complete sequence	1597	Lactobacillus paracasei	Bacteria	Firmicutes	Bacilli	Lactobacillales	Lactobacillaceae	Lactobacillus	Lactobacillus paracasei	-	-	-	No
NC_021574.1	refseq	Plasmid	pLP5403	1788	circular	18-DEC-2014	Lactobacillus paracasei plasmid pLP5403, complete sequence	1597	Lactobacillus paracasei	Bacteria	Firmicutes	Bacilli	Lactobacillales	Lactobacillaceae	Lactobacillus	Lactobacillus paracasei	-	-	-	No
NC_021575.1	refseq	Plasmid	D	27051	circular	18-DEC-2014	Anabaena variabilis ATCC 29413 plasmid D, complete sequence	240292	Trichormus variabilis ATCC 29413	Bacteria	Cyanobacteria	-	Nostocales	Nostocaceae	Trichormus	Trichormus variabilis	-	-	-	No
NC_021576.1	refseq	Plasmid	pKP1780	49770	linear	18-DEC-2014	Klebsiella pneumoniae plasmid pKP1780, complete sequence	573	Klebsiella pneumoniae	Bacteria	Proteobacteria	Gammaproteobacteria	Enterobacterales	Enterobacteriaceae	Klebsiella	Klebsiella pneumoniae	-	IncR	IncR	No
NC_021622.1	refseq	Plasmid	pK45-67VIM	56171	circular	18-DEC-2014	Klebsiella pneumoniae plasmid pK45-67VIM complete sequence	573	Klebsiella pneumoniae	Bacteria	Proteobacteria	Gammaproteobacteria	Enterobacterales	Enterobacteriaceae	Klebsiella	Klebsiella pneumoniae	MOBF	IncN	IncN	No
NC_021623.1	refseq	Plasmid	lp174	173739	linear	18-DEC-2014	Borrelia hermsii strain HS1 plasmid lp174, complete sequence	140	Borrelia hermsii	Bacteria	Spirochaetes	Spirochaetia	Spirochaetales	Borreliaceae	Borrelia	Borrelia hermsii	-	-	-	No
NC_021570.1	refseq	Plasmid	pCGS49	2683	circular	18-DEC-2014	Proteus mirabilis strain CGS49 plasmid pCGS49, complete sequence	584	Proteus mirabilis	Bacteria	Proteobacteria	Gammaproteobacteria	Enterobacterales	Morganellaceae	Proteus	Proteus mirabilis	-	Col3M	Col3M	No
NC_021724.1	refseq	Plasmid	pS23A	24102	circular	18-DEC-2014	Aggregatibacter actinomycetemcomitans plasmid pS23A, complete sequence	714	Aggregatibacter actinomycetemcomitans	Bacteria	Proteobacteria	Gammaproteobacteria	Pasteurellales	Pasteurellaceae	Aggregatibacter	Aggregatibacter actinomycetemcomitans	MOBP	-	-	No
NC_021737.1	refseq	Plasmid	pcchauvoei	5566	circular	18-DEC-2014	Clostridium chauvoei, plasmid pcchauvoei, strain JF4335 complete sequence	46867	Clostridium chauvoei	Bacteria	Firmicutes	Clostridia	Clostridiales	Clostridiaceae	Clostridium	Clostridium chauvoei	-	-	-	No
NC_021808.1	refseq	Plasmid	pVCR1	9615	circular	18-DEC-2014	Vibrio harveyi strain ORM4 plasmid pVCR1, complete sequence	669	Vibrio harveyi	Bacteria	Proteobacteria	Gammaproteobacteria	Vibrionales	Vibrionaceae	Vibrio	Vibrio harveyi	MOBP	-	-	No
NC_021914.1	refseq	Plasmid	pMGB1	27975	circular	18-DEC-2014	Sulfolobus solfataricus P2 conjugative plasmid pMGB1, complete sequence	273057	Sulfolobus solfataricus P2	Archaea	Crenarchaeota	Thermoprotei	Sulfolobales	Sulfolobaceae	Sulfolobus	Sulfolobus solfataricus	-	-	-	No
NC_022074.1	refseq	Plasmid	pAG20	2953	circular	18-DEC-2014	Acetobacter aceti strain CCM 3610 plasmid pAG20, complete sequence	435	Acetobacter aceti	Bacteria	Proteobacteria	Alphaproteobacteria	Rhodospirillales	Acetobacteraceae	Acetobacter	Acetobacter aceti	-	-	-	No
NC_022077.1	refseq	Plasmid	pA852	2644	circular	18-DEC-2014	Streptococcus pyogenes strain A852 plasmid pA852, complete sequence	1314	Streptococcus pyogenes	Bacteria	Firmicutes	Bacilli	Lactobacillales	Streptococcaceae	Streptococcus	Streptococcus pyogenes	-	-	-	No
NC_022105.1	refseq	Plasmid	pSAM7	35341	circular	18-DEC-2014	Escherichia coli strain ECSAM7 plasmid pSAM7, complete sequence	562	Escherichia coli	Bacteria	Proteobacteria	Gammaproteobacteria	Enterobacterales	Enterobacteriaceae	Escherichia	Escherichia coli	MOBP	IncX4	IncX4	No
NC_022197.1	refseq	Plasmid	pB1022	2462	circular	18-DEC-2014	Proteus mirabilis strain BB1091 plasmid pB1022, complete sequence	584	Proteus mirabilis	Bacteria	Proteobacteria	Gammaproteobacteria	Enterobacterales	Morganellaceae	Proteus	Proteus mirabilis	-	-	-	No
NC_019282.1	refseq	Plasmid	pDMV2	5031	circular	18-DEC-2014	Bacillus sp. DMV2 plasmid pDMV2, complete sequence	747419	Bacillus sp. DMV2	Bacteria	Firmicutes	Bacilli	Bacillales	Bacillaceae	Bacillus	Bacillus sp. DMV2	MOBV	-	-	No
NC_022333.1	refseq	Plasmid	pCss165Kan	165311	circular	18-DEC-2014	Escherichia coli plasmid pCss165Kan DNA, complete genome, strain: 4266 delta cssB::Km	562	Escherichia coli	Bacteria	Proteobacteria	Gammaproteobacteria	Enterobacterales	Enterobacteriaceae	Escherichia	Escherichia coli	MOBF	IncFII(pCoo)	IncFII(pCoo)	No
NC_022345.1	refseq	Plasmid	pPA-2	7995	circular	18-DEC-2014	Pseudomonas aeruginosa strain ST1006 plasmid pPA-2, complete sequence	287	Pseudomonas aeruginosa	Bacteria	Proteobacteria	Gammaproteobacteria	Pseudomonadales	Pseudomonadaceae	Pseudomonas	Pseudomonas aeruginosa	-	IncU	IncU	No
NC_022346.1	refseq	Plasmid	pCOL-1	31529	circular	18-DEC-2014	Pseudomonas aeruginosa strain ST308 plasmid pCOL-1, complete sequence	287	Pseudomonas aeruginosa	Bacteria	Proteobacteria	Gammaproteobacteria	Pseudomonadales	Pseudomonadaceae	Pseudomonas	Pseudomonas aeruginosa	MOBP	IncP6	IncP6	No
NC_022367.1	refseq	Plasmid	pTetHS016	3366	circular	18-DEC-2014	Haemophilus parasuis plasmid pTetHS016, complete sequence	738	[Haemophilus] parasuis	Bacteria	Proteobacteria	Gammaproteobacteria	Pasteurellales	Pasteurellaceae	Haemophilus	[Haemophilus] parasuis	-	-	-	No
NC_022368.1	refseq	Plasmid	pGIAK1	38362	circular	18-DEC-2014	Bacillaceae bacterium JMAK1 plasmid pGIAK1, complete sequence	1028381	Bacillaceae bacterium JMAK1	Bacteria	Firmicutes	Bacilli	Bacillales	Bacillaceae	-	Bacillaceae bacterium JMAK1	MOBC	-	-	No
NC_022375.1	refseq	Plasmid	pNDM-BTR	59395	circular	18-DEC-2014	Escherichia coli plasmid pNDM-BTR, complete sequence	562	Escherichia coli	Bacteria	Proteobacteria	Gammaproteobacteria	Enterobacterales	Enterobacteriaceae	Escherichia	Escherichia coli	MOBF	IncN	IncN	No
NC_022437.1	refseq	Plasmid	pMP-R124	43794	circular	18-DEC-2014	Pseudomonas fluorescens R124 plasmid pMP-R124, complete sequence	743713	Pseudomonas fluorescens R124	Bacteria	Proteobacteria	Gammaproteobacteria	Pseudomonadales	Pseudomonadaceae	Pseudomonas	Pseudomonas fluorescens	-	-	-	No
NC_022520.1	refseq	Plasmid	pBK15692	77801	circular	18-DEC-2014	Klebsiella pneumoniae plasmid pBK15692, complete sequence	573	Klebsiella pneumoniae	Bacteria	Proteobacteria	Gammaproteobacteria	Enterobacterales	Enterobacteriaceae	Klebsiella	Klebsiella pneumoniae	MOBP	IncI2	IncI2	No
NC_022585.1	refseq	Plasmid	pDPT1	6774	linear	18-DEC-2014	Shigella sonnei eg211 plasmid pDPT1 complete sequence	624	Shigella sonnei	Bacteria	Proteobacteria	Gammaproteobacteria	Enterobacterales	Enterobacteriaceae	Shigella	Shigella sonnei	MOBQ	Col156	-	No
NC_022618.1	refseq	Plasmid	pSWS47	28743	circular	18-DEC-2014	Staphylococcus epidermidis plasmid pSWS47, isolate 47, complete sequence	1282	Staphylococcus epidermidis	Bacteria	Firmicutes	Bacilli	Bacillales	Staphylococcaceae	Staphylococcus	Staphylococcus epidermidis	MOBP;MOBV	rep16;rep22;rep5	rep22	No
NC_022652.1	refseq	Plasmid	pIMP-PH114	151885	circular	18-DEC-2014	Klebsiella pneumoniae strain CRE114 plasmid pIMP-PH114, complete sequence	573	Klebsiella pneumoniae	Bacteria	Proteobacteria	Gammaproteobacteria	Enterobacterales	Enterobacteriaceae	Klebsiella	Klebsiella pneumoniae	MOBH	IncA/C2	IncA/C2	No
NC_014309.1	refseq	Plasmid	RCFBPv3_mp	2163376	circular	18-DEC-2014	Ralstonia solanacearum CFBP2957 plasmid RCFBPv3_mp, complete genome	859656	Ralstonia solanacearum CFBP2957	Bacteria	Proteobacteria	Betaproteobacteria	Burkholderiales	Burkholderiaceae	Ralstonia	Ralstonia solanacearum	-	-	-	No
NC_014308.1	refseq	Plasmid	pRSI13	12811	circular	18-DEC-2014	Ralstonia solanacearum PSI07 plasmid pRSI13, complete genome	859657	Ralstonia solanacearum PSI07	Bacteria	Proteobacteria	Betaproteobacteria	Burkholderiales	Burkholderiaceae	Ralstonia	Ralstonia solanacearum	-	-	-	No
NC_022885.1	refseq	Plasmid	pKPC-LKEc	145401	circular	18-DEC-2014	Escherichia coli strain LK-NARMP plasmid pKPC-LKEc, complete sequence	562	Escherichia coli	Bacteria	Proteobacteria	Gammaproteobacteria	Enterobacterales	Enterobacteriaceae	Escherichia	Escherichia coli	MOBP	IncFIC(FII);IncI1;IncN	IncFIC(FII);IncI1;IncN	No
NC_022963.1	refseq	Plasmid	pEPIR37	37376	circular	18-DEC-2014	Erwinia piriflorinigrans CFBP 5888 plasmid pEPIR37 complete sequence	1161919	Erwinia piriflorinigrans CFBP 5888	Bacteria	Proteobacteria	Gammaproteobacteria	Enterobacterales	Erwiniaceae	Erwinia	Erwinia piriflorinigrans	-	-	-	No
NC_022992.1	refseq	Plasmid	pO111-CRL-115	115452	circular	18-DEC-2014	Escherichia coli plasmid pO111-CRL-115, complete sequence	562	Escherichia coli	Bacteria	Proteobacteria	Gammaproteobacteria	Enterobacterales	Enterobacteriaceae	Escherichia	Escherichia coli	MOBP	IncB/O/K/Z;IncQ1	IncQ1	No
NC_022993.1	refseq	Plasmid	pGTD7	3279	circular	18-DEC-2014	Geobacillus sp. 610 plasmid pGTD7, complete sequence	1267277	Geobacillus sp. 610	Bacteria	Firmicutes	Bacilli	Bacillales	Bacillaceae	Geobacillus	Geobacillus sp. 610	-	-	-	No
NC_022994.1	refseq	Plasmid	pGTG5	1540	circular	18-DEC-2014	Geobacillus sp. 1121 plasmid pGTG5, complete sequence	1273699	Geobacillus sp. 1121	Bacteria	Firmicutes	Bacilli	Bacillales	Bacillaceae	Geobacillus	Geobacillus sp. 1121	-	-	-	No
NC_022996.1	refseq	Plasmid	pO26-CRL-125	124908	circular	18-DEC-2014	Escherichia coli plasmid pO26-CRL-125, complete sequence	562	Escherichia coli	Bacteria	Proteobacteria	Gammaproteobacteria	Enterobacterales	Enterobacteriaceae	Escherichia	Escherichia coli	MOBP	IncB/O/K/Z;IncQ1	IncQ1	No
NC_023058.1	refseq	Plasmid	pMC3	4445	circular	18-DEC-2014	Exiguobacterium sp. S3-2 plasmid pMC3, complete sequence	1389960	Exiguobacterium sp. S3-2	Bacteria	Firmicutes	Bacilli	Bacillales	-	Exiguobacterium	Exiguobacterium sp. S3-2	MOBV	-	-	No
NC_023059.1	refseq	Plasmid	pMC5	1742	circular	18-DEC-2014	Exiguobacterium sp. S3-2 plasmid pMC5, complete sequence	1389960	Exiguobacterium sp. S3-2	Bacteria	Firmicutes	Bacilli	Bacillales	-	Exiguobacterium	Exiguobacterium sp. S3-2	-	-	-	No
NC_023067.1	refseq	Plasmid	pFP3	34083	linear	18-DEC-2014	Streptomyces sp. F2 plasmid pFP3, complete sequence	317660	Streptomyces sp. F2	Bacteria	Actinobacteria	Actinobacteria	Streptomycetales	Streptomycetaceae	Streptomyces	Streptomyces sp. F2	-	-	-	No
NC_023068.1	refseq	Plasmid	pFP12	25899	linear	18-DEC-2014	Streptomyces sp. F11 plasmid pFP12, complete sequence	319318	Streptomyces sp. F11	Bacteria	Actinobacteria	Actinobacteria	Streptomycetales	Streptomycetaceae	Streptomyces	Streptomyces sp. F11	-	-	-	No
NC_023070.1	refseq	Plasmid	pMC4	1813	circular	18-DEC-2014	Exiguobacterium sp. S3-2 plasmid pMC4, complete sequence	1389960	Exiguobacterium sp. S3-2	Bacteria	Firmicutes	Bacilli	Bacillales	-	Exiguobacterium	Exiguobacterium sp. S3-2	-	-	-	No
NC_023074.1	refseq	Plasmid	pBMB165	77627	circular	18-DEC-2014	Bacillus thuringiensis serovar tenebrionis str. YBT-1765 plasmid pBMB165, complete sequence	529121	Bacillus thuringiensis serovar tenebrionis str. YBT-1765	Bacteria	Firmicutes	Bacilli	Bacillales	Bacillaceae	Bacillus	Bacillus thuringiensis	-	rep3	rep3	No
NC_023152.1	refseq	Plasmid	pRQ7	846	circular	18-DEC-2014	Thermotoga sp. RQ7 plasmid pRQ7, complete sequence	126738	Thermotoga sp. RQ7	Bacteria	Thermotogae	Thermotogae	Thermotogales	Thermotogaceae	Thermotoga	Thermotoga sp. RQ7	-	-	-	No
NC_023278.1	refseq	Plasmid	pSA268	20269	circular	18-DEC-2014	Staphylococcus aureus strain SA268 plasmid pSA268, complete sequence	1280	Staphylococcus aureus	Bacteria	Firmicutes	Bacilli	Bacillales	Staphylococcaceae	Staphylococcus	Staphylococcus aureus	-	rep16;rep19	rep16;rep19	No
NC_023282.1	refseq	Plasmid	pFRL2	93863	linear	18-DEC-2014	Streptomyces sp. FR1 plasmid pFRL2, complete sequence	349971	Streptomyces sp. FR1	Bacteria	Actinobacteria	Actinobacteria	Streptomycetales	Streptomycetaceae	Streptomyces	Streptomyces sp. FR1	MOBF	-	-	No
NC_023283.1	refseq	Plasmid	pFRL3	436858	linear	18-DEC-2014	Streptomyces sp. FR1 plasmid pFRL3, complete sequence	349971	Streptomyces sp. FR1	Bacteria	Actinobacteria	Actinobacteria	Streptomycetales	Streptomycetaceae	Streptomyces	Streptomyces sp. FR1	-	-	-	No
NC_023284.1	refseq	Plasmid	pFRL4	432159	linear	18-DEC-2014	Streptomyces sp. F2 plasmid pFRL4, complete sequence	317660	Streptomyces sp. F2	Bacteria	Actinobacteria	Actinobacteria	Streptomycetales	Streptomycetaceae	Streptomyces	Streptomyces sp. F2	MOBC	-	-	No
NC_023285.1	refseq	Plasmid	pFRL5	409218	linear	18-DEC-2014	Streptomyces sp. F8 plasmid pFRL5, complete sequence	1436085	Streptomyces sp. F8	Bacteria	Actinobacteria	Actinobacteria	Streptomycetales	Streptomycetaceae	Streptomyces	Streptomyces sp. F8	-	-	-	No
NC_023286.1	refseq	Plasmid	pFRL6	389676	linear	18-DEC-2014	Streptomyces sp. F12 plasmid pFRL6, complete sequence	1436084	Streptomyces sp. F12	Bacteria	Actinobacteria	Actinobacteria	Streptomycetales	Streptomycetaceae	Streptomyces	Streptomyces sp. F12	-	-	-	No
NC_023287.1	refseq	Plasmid	pMC1	71276	circular	18-DEC-2014	Exiguobacterium sp. S3-2 plasmid pMC1, complete sequence	1389960	Exiguobacterium sp. S3-2	Bacteria	Firmicutes	Bacilli	Bacillales	-	Exiguobacterium	Exiguobacterium sp. S3-2	MOBP	-	-	No
NC_023288.1	refseq	Plasmid	pMC2	19981	circular	18-DEC-2014	Exiguobacterium sp. S3-2 plasmid pMC2, complete sequence	1389960	Exiguobacterium sp. S3-2	Bacteria	Firmicutes	Bacilli	Bacillales	-	Exiguobacterium	Exiguobacterium sp. S3-2	-	-	-	No
NC_023313.1	refseq	Plasmid	pDJ91S	3928	circular	18-DEC-2014	Staphylococcus aureus plasmid pDJ91S, complete sequence	1280	Staphylococcus aureus	Bacteria	Firmicutes	Bacilli	Bacillales	Staphylococcaceae	Staphylococcus	Staphylococcus aureus	MOBV	rep7	-	No
NC_023316.1	refseq	Plasmid	pZL1	127862	circular	18-DEC-2014	Streptomyces sp. 14R-10 plasmid pZL1, complete sequence	1442159	Streptomyces sp. 14R-10	Bacteria	Actinobacteria	Actinobacteria	Streptomycetales	Streptomycetaceae	Streptomyces	Streptomyces sp. 14R-10	MOBF	-	-	No
NC_023317.1	refseq	Plasmid	pRS12-11	2683	circular	18-DEC-2014	Proteus mirabilis plasmid pRS12-11, complete sequence	584	Proteus mirabilis	Bacteria	Proteobacteria	Gammaproteobacteria	Enterobacterales	Morganellaceae	Proteus	Proteus mirabilis	-	Col3M	Col3M	No
NC_023318.1	refseq	Plasmid	pRS12-78	4286	circular	18-DEC-2014	Proteus vulgaris plasmid pRS12-78, complete sequence	585	Proteus vulgaris	Bacteria	Proteobacteria	Gammaproteobacteria	Enterobacterales	Morganellaceae	Proteus	Proteus vulgaris	-	Col3M	Col3M	No
NC_023319.1	refseq	Plasmid	pRS12-104	2683	circular	18-DEC-2014	Proteus mirabilis plasmid pRS12-104, complete sequence	584	Proteus mirabilis	Bacteria	Proteobacteria	Gammaproteobacteria	Enterobacterales	Morganellaceae	Proteus	Proteus mirabilis	-	Col3M	Col3M	No
NC_023320.1	refseq	Plasmid	pRS12-189	2656	circular	18-DEC-2014	Proteus mirabilis plasmid pRS12-189, complete sequence	584	Proteus mirabilis	Bacteria	Proteobacteria	Gammaproteobacteria	Enterobacterales	Morganellaceae	Proteus	Proteus mirabilis	-	Col3M	Col3M	No
NC_023321.1	refseq	Plasmid	pLRB12-304	2658	circular	18-DEC-2014	Proteus mirabilis plasmid pLRB12-304, complete sequence	584	Proteus mirabilis	Bacteria	Proteobacteria	Gammaproteobacteria	Enterobacterales	Morganellaceae	Proteus	Proteus mirabilis	-	Col3M	-	No
NC_023315.1	refseq	Plasmid	pEQ011	85507	circular	18-DEC-2014	Escherichia coli strain EQ011 plasmid pEQ011, complete sequence	562	Escherichia coli	Bacteria	Proteobacteria	Gammaproteobacteria	Enterobacterales	Enterobacteriaceae	Escherichia	Escherichia coli	MOBF	IncFII	IncFII	No
NC_023323.1	refseq	Plasmid	pACN001-A	60043	circular	18-DEC-2014	Escherichia coli ACN001 plasmid pACN001-A, complete sequence	1311757	Escherichia coli ACN001	Bacteria	Proteobacteria	Gammaproteobacteria	Enterobacterales	Enterobacteriaceae	Escherichia	Escherichia coli	-	IncX1	IncX1	No
NC_023324.1	refseq	Plasmid	pACN001-C	5784	circular	18-DEC-2014	Escherichia coli ACN001 plasmid pACN001-C, complete sequence	1311757	Escherichia coli ACN001	Bacteria	Proteobacteria	Gammaproteobacteria	Enterobacterales	Enterobacteriaceae	Escherichia	Escherichia coli	MOBP	ColRNAI	-	No
NC_023326.1	refseq	Plasmid	pACN001-F	92447	circular	18-DEC-2014	Escherichia coli ACN001 plasmid pACN001-F, complete sequence	1311757	Escherichia coli ACN001	Bacteria	Proteobacteria	Gammaproteobacteria	Enterobacterales	Enterobacteriaceae	Escherichia	Escherichia coli	MOBP	IncI1;IncQ1	IncI1;IncQ1	No
NC_023327.1	refseq	Plasmid	pACN001-B	168543	circular	18-DEC-2014	Escherichia coli ACN001 plasmid pACN001-B, complete sequence	1311757	Escherichia coli ACN001	Bacteria	Proteobacteria	Gammaproteobacteria	Enterobacterales	Enterobacteriaceae	Escherichia	Escherichia coli	-	IncFIB(AP001918);IncFIC(FII)	IncFIB(AP001918);IncFIC(FII)	No
NC_023328.1	refseq	Plasmid	pACN001-E	6822	circular	18-DEC-2014	Escherichia coli ACN001 plasmid pACN001-E, complete sequence	1311757	Escherichia coli ACN001	Bacteria	Proteobacteria	Gammaproteobacteria	Enterobacterales	Enterobacteriaceae	Escherichia	Escherichia coli	-	ColRNAI	-	No
NC_023325.1	refseq	Plasmid	pACN001-D	6747	circular	18-DEC-2014	Escherichia coli ACN001 plasmid pACN001-D, complete sequence	1311757	Escherichia coli ACN001	Bacteria	Proteobacteria	Gammaproteobacteria	Enterobacterales	Enterobacteriaceae	Escherichia	Escherichia coli	MOBQ	Col156	Col156	No
NC_023331.1	refseq	Plasmid	pHS062105-3	42848	circular	18-DEC-2014	Klebsiella pneumoniae strain HS062105 plasmid pHS062105-3, complete sequence	573	Klebsiella pneumoniae	Bacteria	Proteobacteria	Gammaproteobacteria	Enterobacterales	Enterobacteriaceae	Klebsiella	Klebsiella pneumoniae	MOBP	-	-	No
NC_023332.1	refseq	Plasmid	pKP09085	213019	circular	18-DEC-2014	Klebsiella pneumoniae strain ST48 plasmid pKP09085, complete sequence	573	Klebsiella pneumoniae	Bacteria	Proteobacteria	Gammaproteobacteria	Enterobacterales	Enterobacteriaceae	Klebsiella	Klebsiella pneumoniae	MOBF	IncFIB(K);IncFII(K)	IncFIB(K);IncFII(K)	No
NC_023333.1	refseq	Plasmid	pKP007	246176	circular	18-DEC-2014	Klebsiella pneumoniae strain ST23 plasmid pKP007, complete sequence	573	Klebsiella pneumoniae	Bacteria	Proteobacteria	Gammaproteobacteria	Enterobacterales	Enterobacteriaceae	Klebsiella	Klebsiella pneumoniae	MOBF	IncFIB(K);IncFII(K)	IncFIB(K);IncFII(K)	No
NC_023334.1	refseq	Plasmid	pKP02022	203577	circular	18-DEC-2014	Klebsiella pneumoniae strain ST15 plasmid pKP02022, complete sequence	573	Klebsiella pneumoniae	Bacteria	Proteobacteria	Gammaproteobacteria	Enterobacterales	Enterobacteriaceae	Klebsiella	Klebsiella pneumoniae	MOBF	IncFIB(K);IncFII(K)	IncFIB(K);IncFII(K)	No
NC_023910.1	refseq	Plasmid	pEcNDM0	53416	circular	18-DEC-2014	Escherichia coli strain EcNDM0 plasmid pEcNDM0, complete sequence	562	Escherichia coli	Bacteria	Proteobacteria	Gammaproteobacteria	Enterobacterales	Enterobacteriaceae	Escherichia	Escherichia coli	MOBF	IncN	IncN	No
NC_023911.1	refseq	Plasmid	pKpNDM1	277682	circular	18-DEC-2014	Raoultella planticola strain KpNDM1 plasmid pKpNDM1, complete sequence	575	Raoultella planticola	Bacteria	Proteobacteria	Gammaproteobacteria	Enterobacterales	Enterobacteriaceae	Raoultella	Raoultella planticola	MOBH	-	-	No
NC_023913.1	refseq	Plasmid	pCPPF5	12270	circular	18-DEC-2014	Enterococcus faecalis strain CPPF5 plasmid pCPPF5, complete sequence	1351	Enterococcus faecalis	Bacteria	Firmicutes	Bacilli	Lactobacillales	Enterococcaceae	Enterococcus	Enterococcus faecalis	-	-	-	No
NC_023903.1	refseq	Plasmid	pKP1504-kpc	113640	circular	18-DEC-2014	Klebsiella pneumoniae strain Kpn-1504 plasmid pKP1504-kpc, complete sequence	573	Klebsiella pneumoniae	Bacteria	Proteobacteria	Gammaproteobacteria	Enterobacterales	Enterobacteriaceae	Klebsiella	Klebsiella pneumoniae	MOBF	IncFIB(pQil);IncFII(K)	IncFIB(pQil);IncFII(K)	No
NC_023904.1	refseq	Plasmid	pKP1780-kpc	113622	circular	18-DEC-2014	Klebsiella pneumoniae strain Kpn-1780 plasmid pKP1780-kpc, complete sequence	573	Klebsiella pneumoniae	Bacteria	Proteobacteria	Gammaproteobacteria	Enterobacterales	Enterobacteriaceae	Klebsiella	Klebsiella pneumoniae	MOBF	IncFIB(pQil);IncFII(K)	IncFIB(pQil);IncFII(K)	No
NC_023918.1	refseq	Plasmid	pCP-TS1	54478	circular	18-DEC-2014	Clostridium perfringens plasmid pCP-TS1 DNA, complete sequence, strain: TS1	1502	Clostridium perfringens	Bacteria	Firmicutes	Clostridia	Clostridiales	Clostridiaceae	Clostridium	Clostridium perfringens	MOBP	-	-	No
NC_013034.2	refseq	Plasmid	pKKS825	14362	circular	18-DEC-2014	Staphylococcus aureus subsp. aureus ST398 plasmid pKKS825, complete sequence	523796	Staphylococcus aureus subsp. aureus ST398	Bacteria	Firmicutes	Bacilli	Bacillales	Staphylococcaceae	Staphylococcus	Staphylococcus aureus	MOBQ;MOBV;MOBV	rep22;repUS17;repUS18	rep22;repUS17;repUS18	No
NC_013952.1	refseq	Plasmid	pTXW	3178	circular	18-DEC-2014	Lactobacillus paracasei TXW plasmid pTXW, complete sequence	903522	Lactobacillus paracasei TXW	Bacteria	Firmicutes	Bacilli	Lactobacillales	Lactobacillaceae	Lactobacillus	Lactobacillus paracasei	MOBV	-	-	No
NC_011412.1	refseq	Plasmid	pCP8533etx	64753	circular	18-DEC-2014	Clostridium perfringens plasmid pCP8533etx, complete sequence	1502	Clostridium perfringens	Bacteria	Firmicutes	Clostridia	Clostridiales	Clostridiaceae	Clostridium	Clostridium perfringens	MOBM	-	-	No
NC_019038.1	refseq	Plasmid	pChi7122-4	4300	circular	18-DEC-2014	Escherichia coli plasmid pChi7122-4, complete sequence	562	Escherichia coli	Bacteria	Proteobacteria	Gammaproteobacteria	Enterobacterales	Enterobacteriaceae	Escherichia	Escherichia coli	MOBQ	Col156	Col156	No
NC_019045.2	refseq	Plasmid	pNDM102337	165974	circular	18-DEC-2014	Escherichia coli strain N10-2337 plasmid pNDM102337, complete sequence	562	Escherichia coli	Bacteria	Proteobacteria	Gammaproteobacteria	Enterobacterales	Enterobacteriaceae	Escherichia	Escherichia coli	MOBH	IncA/C2	IncA/C2	No
NC_019046.1	refseq	Plasmid	pNMEC31_31	31684	circular	18-DEC-2014	Escherichia coli plasmid pNMEC31_31, complete sequence	562	Escherichia coli	Bacteria	Proteobacteria	Gammaproteobacteria	Enterobacterales	Enterobacteriaceae	Escherichia	Escherichia coli	MOBP	IncX1	IncX1	No
NC_019047.1	refseq	Plasmid	pNGX2-QnrS1	34294	circular	18-DEC-2014	Escherichia coli plasmid pNGX2-QnrS1, complete sequence	562	Escherichia coli	Bacteria	Proteobacteria	Gammaproteobacteria	Enterobacterales	Enterobacteriaceae	Escherichia	Escherichia coli	MOBP	IncX2	IncX2	No
NC_009133.1	refseq	Plasmid	NR1	94289	circular	18-DEC-2014	Escherichia coli plasmid NR1, complete sequence	562	Escherichia coli	Bacteria	Proteobacteria	Gammaproteobacteria	Enterobacterales	Enterobacteriaceae	Escherichia	Escherichia coli	MOBF	IncFII	IncFII	No
NC_019049.1	refseq	Plasmid	pCM959	4012	circular	18-DEC-2014	Escherichia coli plasmid pCM959, complete sequence	562	Escherichia coli	Bacteria	Proteobacteria	Gammaproteobacteria	Enterobacterales	Enterobacteriaceae	Escherichia	Escherichia coli	-	-	-	No
NC_019050.1	refseq	Plasmid	pAm05WL3325	3325	circular	18-DEC-2014	Escherichia coli plasmid pAm05WL3325, complete sequence	562	Escherichia coli	Bacteria	Proteobacteria	Gammaproteobacteria	Enterobacterales	Enterobacteriaceae	Escherichia	Escherichia coli	-	ColRNAI	-	No
NC_019051.1	refseq	Plasmid	pAm05WL6211	6211	circular	18-DEC-2014	Escherichia coli plasmid pAm05WL6211, complete sequence	562	Escherichia coli	Bacteria	Proteobacteria	Gammaproteobacteria	Enterobacterales	Enterobacteriaceae	Escherichia	Escherichia coli	-	ColRNAI;rep22	rep22	No
NC_019052.1	refseq	Plasmid	pAm08CQ6130	6130	circular	18-DEC-2014	Escherichia coli plasmid pAm08CQ6130, complete sequence	562	Escherichia coli	Bacteria	Proteobacteria	Gammaproteobacteria	Enterobacterales	Enterobacteriaceae	Escherichia	Escherichia coli	-	ColRNAI;rep22	rep22	No
NC_019089.1	refseq	Plasmid	pGUE-NDM	87021	circular	18-DEC-2014	Escherichia coli plasmid pGUE-NDM, complete sequence	562	Escherichia coli	Bacteria	Proteobacteria	Gammaproteobacteria	Enterobacterales	Enterobacteriaceae	Escherichia	Escherichia coli	MOBF	IncFII	IncFII	No
NC_019090.1	refseq	Plasmid	pHK23a	73607	circular	18-DEC-2014	Escherichia coli plasmid pHK23a, complete sequence	562	Escherichia coli	Bacteria	Proteobacteria	Gammaproteobacteria	Enterobacterales	Enterobacteriaceae	Escherichia	Escherichia coli	MOBF	IncFII	IncFII	No
NC_019091.1	refseq	Plasmid	pASL01a	27072	circular	18-DEC-2014	Escherichia coli plasmid pASL01a, complete sequence	562	Escherichia coli	Bacteria	Proteobacteria	Gammaproteobacteria	Enterobacterales	Enterobacteriaceae	Escherichia	Escherichia coli	MOBQ	IncQ1	IncQ1	No
NC_019308.1	refseq	Plasmid	pIL6	28434	linear	18-DEC-2014	Lactococcus lactis subsp. lactis plasmid pIL6, complete sequence	1360	Lactococcus lactis subsp. lactis	Bacteria	Firmicutes	Bacilli	Lactobacillales	Streptococcaceae	Lactococcus	Lactococcus lactis	MOBP	-	-	No
NC_019309.1	refseq	Plasmid	pMR68	71020	circular	18-DEC-2014	Pseudomonas sp. K-62 plasmid pMR68, complete sequence	76885	Pseudomonas sp. K-62	Bacteria	Proteobacteria	Gammaproteobacteria	Pseudomonadales	Pseudomonadaceae	Pseudomonas	Pseudomonas sp. K-62	MOBF	-	-	No
NC_017833.1	refseq	Plasmid	pFP4	40949	circular	18-DEC-2014	Streptomyces sp. FR1 plasmid pFP4, complete sequence	349971	Streptomyces sp. FR1	Bacteria	Actinobacteria	Actinobacteria	Streptomycetales	Streptomycetaceae	Streptomyces	Streptomyces sp. FR1	-	-	-	No
NC_019319.1	refseq	Plasmid	pMOS2	6410	circular	18-DEC-2014	Paracoccus marcusii plasmid pMOS2, complete sequence	59779	Paracoccus marcusii	Bacteria	Proteobacteria	Alphaproteobacteria	Rhodobacterales	Rhodobacteraceae	Paracoccus	Paracoccus marcusii	MOBV	-	-	No
NC_019321.1	refseq	Plasmid	pR18	3211	circular	18-DEC-2014	Lactobacillus plantarum plasmid pR18, complete sequence	1590	Lactobacillus plantarum	Bacteria	Firmicutes	Bacilli	Lactobacillales	Lactobacillaceae	Lactobacillus	Lactobacillus plantarum	-	-	-	No
NC_019311.1	refseq	Plasmid	pRAY*-v1	6078	circular	18-DEC-2014	Acinetobacter baumannii plasmid pRAY*-v1, complete sequence	470	Acinetobacter baumannii	Bacteria	Proteobacteria	Gammaproteobacteria	Pseudomonadales	Moraxellaceae	Acinetobacter	Acinetobacter baumannii	MOBP	-	-	No
NC_019312.1	refseq	Plasmid	pKV29	61669	circular	18-DEC-2014	Delftia sp. KV29 plasmid pKV29, complete sequence	1170710	Delftia sp. KV29	Bacteria	Proteobacteria	Betaproteobacteria	Burkholderiales	Comamonadaceae	Delftia	Delftia sp. KV29	MOBP	IncP1	IncP1	No
NC_019314.1	refseq	Plasmid	pMOS7	5979	circular	18-DEC-2014	Paracoccus marcusii plasmid pMOS7, complete sequence	59779	Paracoccus marcusii	Bacteria	Proteobacteria	Alphaproteobacteria	Rhodobacterales	Rhodobacteraceae	Paracoccus	Paracoccus marcusii	-	-	-	No
NC_019315.1	refseq	Plasmid	pHAE2	5777	circular	18-DEC-2014	Paracoccus haeundaensis plasmid pHAE2, complete sequence	225362	Paracoccus haeundaensis	Bacteria	Proteobacteria	Alphaproteobacteria	Rhodobacterales	Rhodobacteraceae	Paracoccus	Paracoccus haeundaensis	MOBV	-	-	No
NC_019317.1	refseq	Plasmid	pDYM4.3k	4346	circular	18-DEC-2014	Streptomyces sp. X335 plasmid pDYM4.3k, complete sequence	1187849	Streptomyces sp. X335	Bacteria	Actinobacteria	Actinobacteria	Streptomycetales	Streptomycetaceae	Streptomyces	Streptomyces sp. X335	-	-	-	No
NC_010868.1	refseq	Plasmid	pNL750149	1986	circular	18-DEC-2014	Neisseria lactamica plasmid pNL750149, complete sequence	486	Neisseria lactamica	Bacteria	Proteobacteria	Betaproteobacteria	Neisseriales	Neisseriaceae	Neisseria	Neisseria lactamica	-	-	-	No
NC_010869.1	refseq	Plasmid	pNL932024	1986	circular	18-DEC-2014	Neisseria lactamica plasmid pNL932024, complete sequence	486	Neisseria lactamica	Bacteria	Proteobacteria	Betaproteobacteria	Neisseriales	Neisseriaceae	Neisseria	Neisseria lactamica	-	-	-	No
NC_010906.1	refseq	Plasmid	pNL18.1	2246	circular	18-DEC-2014	Neisseria lactamica isolate 410838 plasmid pNL18.1, complete sequence	486	Neisseria lactamica	Bacteria	Proteobacteria	Betaproteobacteria	Neisseriales	Neisseriaceae	Neisseria	Neisseria lactamica	-	-	-	No
NC_010922.1	refseq	Plasmid	pNL3.2	3957	circular	18-DEC-2014	Neisseria lactamica isolate 3207487 plasmid pNL3.2, complete sequence	486	Neisseria lactamica	Bacteria	Proteobacteria	Betaproteobacteria	Neisseriales	Neisseriaceae	Neisseria	Neisseria lactamica	-	-	-	No
NC_010923.1	refseq	Plasmid	pNL9	8347	circular	18-DEC-2014	Neisseria lactamica plasmid pNL9, complete sequence	486	Neisseria lactamica	Bacteria	Proteobacteria	Betaproteobacteria	Neisseriales	Neisseriaceae	Neisseria	Neisseria lactamica	-	-	-	No
NC_010926.1	refseq	Plasmid	pNL14	5804	circular	18-DEC-2014	Neisseria lactamica plasmid pNL14, complete sequence	486	Neisseria lactamica	Bacteria	Proteobacteria	Betaproteobacteria	Neisseriales	Neisseriaceae	Neisseria	Neisseria lactamica	-	-	-	No
NC_010928.1	refseq	Plasmid	pNL18.2	3155	circular	18-DEC-2014	Neisseria lactamica plasmid pNL18.2, complete sequence	486	Neisseria lactamica	Bacteria	Proteobacteria	Betaproteobacteria	Neisseriales	Neisseriaceae	Neisseria	Neisseria lactamica	-	-	-	No
NC_010931.1	refseq	Plasmid	pNL871104	5768	circular	18-DEC-2014	Neisseria lactamica plasmid pNL871104, complete sequence	486	Neisseria lactamica	Bacteria	Proteobacteria	Betaproteobacteria	Neisseriales	Neisseriaceae	Neisseria	Neisseria lactamica	-	-	-	No
NC_004758.1	refseq	Plasmid	pJS-B	7245	circular	18-DEC-2014	Neisseria meningitidis plasmid pJS-B, complete sequence	487	Neisseria meningitidis	Bacteria	Proteobacteria	Betaproteobacteria	Neisseriales	Neisseriaceae	Neisseria	Neisseria meningitidis	-	-	-	No
NC_001735.4	refseq	Plasmid	R751	53423	circular	18-DEC-2014	Enterobacter aerogenes plasmid R751, complete sequence	548	Klebsiella aerogenes	Bacteria	Proteobacteria	Gammaproteobacteria	Enterobacterales	Enterobacteriaceae	Klebsiella	Klebsiella aerogenes	MOBP	IncP1	IncP1	No
NC_014227.1	refseq	Plasmid	pPAGA3	2734	circular	18-DEC-2014	Pantoea agglomerans cryptic plasmid pPAGA3 complete sequence, strain EGE6	549	Pantoea agglomerans	Bacteria	Proteobacteria	Gammaproteobacteria	Enterobacterales	Erwiniaceae	Pantoea	Pantoea agglomerans	-	-	-	No
NC_005911.1	refseq	Plasmid	pAlvB	5216	circular	18-DEC-2014	Hafnia alvei plasmid pAlvB, complete sequence	569	Hafnia alvei	Bacteria	Proteobacteria	Gammaproteobacteria	Enterobacterales	Hafniaceae	Hafnia	Hafnia alvei	MOBP	-	-	No
NC_016036.1	refseq	Plasmid	R485	61093	circular	18-DEC-2014	Morganella morganii strain M203 plasmid R485 complete sequence	582	Morganella morganii	Bacteria	Proteobacteria	Gammaproteobacteria	Enterobacterales	Morganellaceae	Morganella	Morganella morganii	MOBP	IncX1	IncX1	No
NC_002632.1	refseq	Plasmid	pPvu1	4675	circular	18-DEC-2014	Proteus vulgaris plasmid pPvu1, complete sequence	585	Proteus vulgaris	Bacteria	Proteobacteria	Gammaproteobacteria	Enterobacterales	Morganellaceae	Proteus	Proteus vulgaris	MOBP	-	-	No
NC_003905.1	refseq	Plasmid	Rts1	217182	circular	18-DEC-2014	Proteus vulgaris plasmid Rts1 DNA, complete sequence	585	Proteus vulgaris	Bacteria	Proteobacteria	Gammaproteobacteria	Enterobacterales	Morganellaceae	Proteus	Proteus vulgaris	MOBH	IncT	IncT	No
NC_010375.1	refseq	Plasmid	pLS55	5031	circular	18-DEC-2014	Lactobacillus sakei strain Rits9 plasmid pLS55, complete sequence	1599	Lactobacillus sakei	Bacteria	Firmicutes	Bacilli	Lactobacillales	Lactobacillaceae	Lactobacillus	Lactobacillus sakei	MOBV	-	-	No
NC_005073.1	refseq	Plasmid	pBD2	210205	linear	18-DEC-2014	Rhodococcus erythropolis linear plasmid pBD2, complete sequence	1833	Rhodococcus erythropolis	Bacteria	Actinobacteria	Actinobacteria	Corynebacteriales	Nocardiaceae	Rhodococcus	Rhodococcus erythropolis	-	-	-	No
NC_014913.1	refseq	Plasmid	pPA43082	8047	circular	18-DEC-2014	Pseudonocardia autotrophica plasmid pPA43082 DNA, complete sequence, strain: DSM 43082	2074	Pseudonocardia autotrophica	Bacteria	Actinobacteria	Actinobacteria	Pseudonocardiales	Pseudonocardiaceae	Pseudonocardia	Pseudonocardia autotrophica	-	-	-	No
NC_005907.1	refseq	Plasmid	pIT3	4967	circular	18-DEC-2014	Sulfolobus solfataricus plasmid pIT3, complete sequence	2287	Sulfolobus solfataricus	Archaea	Crenarchaeota	Thermoprotei	Sulfolobales	Sulfolobaceae	Sulfolobus	Sulfolobus solfataricus	-	-	-	No
NC_015156.1	refseq	Plasmid	VIBNI_pA	247271	circular	18-DEC-2014	Vibrio nigripulchritudo plasmid VIBNI_pA, complete genome	28173	Vibrio nigripulchritudo	Bacteria	Proteobacteria	Gammaproteobacteria	Vibrionales	Vibrionaceae	Vibrio	Vibrio nigripulchritudo	MOBF	-	-	No
NC_004853.1	refseq	Plasmid	pHEN7	7830	circular	18-DEC-2014	Sulfolobus islandicus plasmid pHEN7 complete sequence	43080	Sulfolobus islandicus	Archaea	Crenarchaeota	Thermoprotei	Sulfolobales	Sulfolobaceae	Sulfolobus	Sulfolobus islandicus	-	-	-	No
NC_006422.1	refseq	Plasmid	pKEF9	28930	circular	18-DEC-2014	Sulfolobus islandicus plasmid pKEF9	43080	Sulfolobus islandicus	Archaea	Crenarchaeota	Thermoprotei	Sulfolobales	Sulfolobaceae	Sulfolobus	Sulfolobus islandicus	-	-	-	No
NC_006423.1	refseq	Plasmid	pARN3	26200	circular	18-DEC-2014	Sulfolobus islandicus plasmid pARN3	43080	Sulfolobus islandicus	Archaea	Crenarchaeota	Thermoprotei	Sulfolobales	Sulfolobaceae	Sulfolobus	Sulfolobus islandicus	-	-	-	No
NC_006424.1	refseq	Plasmid	pARN4	26476	circular	18-DEC-2014	Sulfolobus islandicus plasmid pARN4	43080	Sulfolobus islandicus	Archaea	Crenarchaeota	Thermoprotei	Sulfolobales	Sulfolobaceae	Sulfolobus	Sulfolobus islandicus	-	-	-	No
NC_004985.1	refseq	Plasmid	pLA106	2862	circular	18-DEC-2014	Lactobacillus acidophilus plasmid pLA106 DNA, complete sequence	1579	Lactobacillus acidophilus	Bacteria	Firmicutes	Bacilli	Lactobacillales	Lactobacillaceae	Lactobacillus	Lactobacillus acidophilus	MOBV	-	-	No
NC_010464.1	refseq	Plasmid	pSM76	2927	circular	18-DEC-2014	Stenotrophomonas maltophilia plasmid pSM76, complete sequence	40324	Stenotrophomonas maltophilia	Bacteria	Proteobacteria	Gammaproteobacteria	Xanthomonadales	Xanthomonadaceae	Stenotrophomonas	Stenotrophomonas maltophilia	-	-	-	No
NC_008442.1	refseq	Plasmid	44-kb linear plasmid	44010	linear	18-DEC-2014	Borrelia duttonii plasmid DNA, complete sequence, strain: Ly	40834	Borrelia duttonii	Bacteria	Spirochaetes	Spirochaetia	Spirochaetales	Borreliaceae	Borrelia	Borrelia duttonii	-	-	-	No
NC_002113.1	refseq	Plasmid	pAYS	1823	circular	18-DEC-2014	Nitrosomonas sp. plasmid pAYS DNA, complete sequence, strain:ENI-11	42353	Nitrosomonas sp.	Bacteria	Proteobacteria	Betaproteobacteria	Nitrosomonadales	Nitrosomonadaceae	Nitrosomonas	Nitrosomonas sp.	-	-	-	No
NC_002114.1	refseq	Plasmid	pAYL	1910	circular	18-DEC-2014	Nitrosomonas sp. ENI-11 plasmid pAYL DNA, complete sequence	42353	Nitrosomonas sp.	Bacteria	Proteobacteria	Betaproteobacteria	Nitrosomonadales	Nitrosomonadaceae	Nitrosomonas	Nitrosomonas sp.	-	-	-	No
NC_006871.1	refseq	Plasmid	pSTE2	6913	circular	18-DEC-2014	Staphylococcus lentus plasmid pSTE2, complete sequence	42858	Staphylococcus lentus	Bacteria	Firmicutes	Bacilli	Bacillales	Staphylococcaceae	Staphylococcus	Staphylococcus lentus	MOBV	rep10;rep7	rep10;rep7	No
NC_002523.4	refseq	Plasmid	pADAP	153404	circular	18-DEC-2014	Serratia entomophila plasmid pADAP, complete sequence	42906	Serratia entomophila	Bacteria	Proteobacteria	Gammaproteobacteria	Enterobacterales	Yersiniaceae	Serratia	Serratia entomophila	MOBP	pADAP	pADAP	No
NC_001771.1	refseq	Plasmid	pRN1	5350	circular	18-DEC-2014	Sulfolobus islandicus plasmid pRN1, complete sequence	43080	Sulfolobus islandicus	Archaea	Crenarchaeota	Thermoprotei	Sulfolobales	Sulfolobaceae	Sulfolobus	Sulfolobus islandicus	-	-	-	No
NC_005917.1	refseq	Plasmid	pAL202	12120	circular	18-DEC-2014	Helicobacter pylori plasmid pAL202, complete sequence	210	Helicobacter pylori	Bacteria	Proteobacteria	Epsilonproteobacteria	Campylobacterales	Helicobacteraceae	Helicobacter	Helicobacter pylori	MOBP	-	-	No
NC_006425.1	refseq	Plasmid	pHVE14	35422	circular	18-DEC-2014	Sulfolobus islandicus plasmid pHVE14	43080	Sulfolobus islandicus	Archaea	Crenarchaeota	Thermoprotei	Sulfolobales	Sulfolobaceae	Sulfolobus	Sulfolobus islandicus	-	-	-	No
NC_010887.1	refseq	Plasmid	pXAG82	1315	circular	18-DEC-2014	Xanthomonas axonopodis pv. glycines strain 8ra plasmid pXAG82, complete sequence	473421	Xanthomonas citri pv. glycines	Bacteria	Proteobacteria	Gammaproteobacteria	Xanthomonadales	Xanthomonadaceae	Xanthomonas	Xanthomonas citri	-	-	-	No
NC_016000.1	refseq	Plasmid	pSY2	18779	circular	18-DEC-2014	Sphingobium chungbukense strain DJ77 plasmid pSY2, complete sequence	56193	Sphingobium chungbukense	Bacteria	Proteobacteria	Alphaproteobacteria	Sphingomonadales	Sphingomonadaceae	Sphingobium	Sphingobium chungbukense	MOBQ	-	-	No
NC_011746.1	refseq	Plasmid	pUE30	2467	circular	18-DEC-2014	Deinococcus radiopugnans ATCC 19172 plasmid pUE30, complete sequence	585398	Deinococcus radiopugnans ATCC 19172	Bacteria	Deinococcus-Thermus	Deinococci	Deinococcales	Deinococcaceae	Deinococcus	Deinococcus radiopugnans	-	-	-	No
NC_010854.1	refseq	Plasmid	pPAPh2	3607	circular	18-DEC-2014	Candidatus Phytoplasma australiense plasmid pPAPh2, complete sequence	59748	Candidatus Phytoplasma australiense	Bacteria	Tenericutes	Mollicutes	Acholeplasmatales	Acholeplasmataceae	Candidatus Phytoplasma	Candidatus Phytoplasma australiense	-	-	-	No
NC_010856.1	refseq	Plasmid	pPASb11	3635	circular	18-DEC-2014	Candidatus Phytoplasma australiense plasmid pPASb11, complete sequence	59748	Candidatus Phytoplasma australiense	Bacteria	Tenericutes	Mollicutes	Acholeplasmatales	Acholeplasmataceae	Candidatus Phytoplasma	Candidatus Phytoplasma australiense	-	-	-	No
NC_010918.1	refseq	Plasmid	pCPa	3773	circular	18-DEC-2014	Candidatus Phytoplasma australiense plasmid pCPa, complete sequence	59748	Candidatus Phytoplasma australiense	Bacteria	Tenericutes	Mollicutes	Acholeplasmatales	Acholeplasmataceae	Candidatus Phytoplasma	Candidatus Phytoplasma australiense	-	-	-	No
NC_010899.1	refseq	Plasmid	pVCG1.2	2357	circular	18-DEC-2014	Vibrio cholerae strain G1.1 plasmid pVCG1.2, complete sequence	666	Vibrio cholerae	Bacteria	Proteobacteria	Gammaproteobacteria	Vibrionales	Vibrionaceae	Vibrio	Vibrio cholerae	-	-	-	No
NC_008353.1	refseq	Plasmid	pLNU7 (naturally occurring)	2602	circular	18-DEC-2014	Staphylococcus haemolyticus pLNU7 plasmid	1283	Staphylococcus haemolyticus	Bacteria	Firmicutes	Bacilli	Bacillales	Staphylococcaceae	Staphylococcus	Staphylococcus haemolyticus	-	rep21	rep21	No
NC_007769.1	refseq	Plasmid	pLNU2	2841	circular	18-DEC-2014	Staphylococcus simulans plasmid pLNU2, isolate 184/61	1286	Staphylococcus simulans	Bacteria	Firmicutes	Bacilli	Bacillales	Staphylococcaceae	Staphylococcus	Staphylococcus simulans	-	rep21	-	No
NC_020279.1	refseq	Plasmid	pEI1	3940	circular	18-DEC-2014	Edwardsiella ictaluri strain 2s plasmid pEI1, complete sequence	67780	Edwardsiella ictaluri	Bacteria	Proteobacteria	Gammaproteobacteria	Enterobacterales	Hafniaceae	Edwardsiella	Edwardsiella ictaluri	-	-	-	No
NC_001705.1	refseq	Plasmid	pBC16	4630	circular	18-DEC-2014	Bacillus cereus plasmid pBC16, complete sequence	1396	Bacillus cereus	Bacteria	Firmicutes	Bacilli	Bacillales	Bacillaceae	Bacillus	Bacillus cereus	MOBV	rep22	rep22	No
NC_005970.1	refseq	Plasmid	pRK2	5360	circular	18-DEC-2014	Escherichia coli cryptic plasmid pRK2, complete sequence	562	Escherichia coli	Bacteria	Proteobacteria	Gammaproteobacteria	Enterobacterales	Enterobacteriaceae	Escherichia	Escherichia coli	MOBP	-	-	No
NC_023906.1	refseq	Plasmid	pKP3913-kpc	113640	circular	18-DEC-2014	Klebsiella pneumoniae strain Kpn-3913 plasmid pKP3913-kpc, complete sequence	573	Klebsiella pneumoniae	Bacteria	Proteobacteria	Gammaproteobacteria	Enterobacterales	Enterobacteriaceae	Klebsiella	Klebsiella pneumoniae	MOBF	IncFIB(pQil);IncFII(K)	IncFIB(pQil);IncFII(K)	No
NC_023908.1	refseq	Plasmid	pKP1-NDM-1	137538	circular	18-DEC-2014	Klebsiella pneumoniae strain KP1 plasmid pKP1-NDM-1, complete sequence	573	Klebsiella pneumoniae	Bacteria	Proteobacteria	Gammaproteobacteria	Enterobacterales	Enterobacteriaceae	Klebsiella	Klebsiella pneumoniae	MOBH	IncA/C2	IncA/C2	No
NC_023909.1	refseq	Plasmid	pEcNDM1	58228	circular	18-DEC-2014	Escherichia coli strain EcNDM1 plasmid pEcNDM1, complete sequence	562	Escherichia coli	Bacteria	Proteobacteria	Gammaproteobacteria	Enterobacterales	Enterobacteriaceae	Escherichia	Escherichia coli	MOBF	IncN	IncN	No
NC_023914.1	refseq	Plasmid	pNDM-HF727	54035	circular	18-DEC-2014	Enterobacter cloacae strain CRE727 plasmid pNDM-HF727, complete sequence	550	Enterobacter cloacae	Bacteria	Proteobacteria	Gammaproteobacteria	Enterobacterales	Enterobacteriaceae	Enterobacter	Enterobacter cloacae	MOBP	IncX3	IncX3	No
NC_023917.1	refseq	Plasmid	pCP-OS1	54535	circular	18-DEC-2014	Clostridium perfringens plasmid pCP-OS1 DNA, complete sequence, strain: OS1	1502	Clostridium perfringens	Bacteria	Firmicutes	Clostridia	Clostridiales	Clostridiaceae	Clostridium	Clostridium perfringens	MOBP	-	-	No
NC_023905.1	refseq	Plasmid	pKP1870-kpc	116047	circular	18-DEC-2014	Klebsiella pneumoniae strain Kpn-1870 plasmid pKP1870-kpc, complete sequence	573	Klebsiella pneumoniae	Bacteria	Proteobacteria	Gammaproteobacteria	Enterobacterales	Enterobacteriaceae	Klebsiella	Klebsiella pneumoniae	MOBF	IncFIB(pQil);IncFII(K)	IncFIB(pQil);IncFII(K)	No
NC_023901.1	refseq	Plasmid	pM60	2683	circular	18-DEC-2014	Morganella morganii plasmid pM60, complete sequence	582	Morganella morganii	Bacteria	Proteobacteria	Gammaproteobacteria	Enterobacterales	Morganellaceae	Morganella	Morganella morganii	-	Col3M	Col3M	No
NC_024960.1	refseq	Plasmid	pIS04_68	67973	circular	18-DEC-2014	Escherichia coli plasmid pIS04_68, strain ISO4, complete sequence	562	Escherichia coli	Bacteria	Proteobacteria	Gammaproteobacteria	Enterobacterales	Enterobacteriaceae	Escherichia	Escherichia coli	-	IncR	IncR	No
NC_024961.1	refseq	Plasmid	pIS15_43	42804	circular	18-DEC-2014	Escherichia coli plasmid pIS15_43, strain ISI5, complete sequence	562	Escherichia coli	Bacteria	Proteobacteria	Gammaproteobacteria	Enterobacterales	Enterobacteriaceae	Escherichia	Escherichia coli	MOBP	IncX1	IncX1	No
NC_024962.1	refseq	Plasmid	ColE7-K317	6077	circular	18-DEC-2014	Escherichia coli strain K317 plasmid ColE7-K317, complete sequence	562	Escherichia coli	Bacteria	Proteobacteria	Gammaproteobacteria	Enterobacterales	Enterobacteriaceae	Escherichia	Escherichia coli	MOBQ	Col156	Col156	No
NC_024965.1	refseq	Plasmid	pIBB-JZK	18815	circular	18-DEC-2014	Lactococcus lactis subsp. lactis strain ILIBB-JZK plasmid pIBB-JZK, complete sequence	1360	Lactococcus lactis subsp. lactis	Bacteria	Firmicutes	Bacilli	Lactobacillales	Streptococcaceae	Lactococcus	Lactococcus lactis	-	-	-	No
NC_024966.1	refseq	Plasmid	pMCPSe216-01	4419	circular	18-DEC-2014	Staphylococcus epidermidis strain MCPSe216 plasmid pMCPSe216-01, complete sequence	1282	Staphylococcus epidermidis	Bacteria	Firmicutes	Bacilli	Bacillales	Staphylococcaceae	Staphylococcus	Staphylococcus epidermidis	MOBV	rep7	rep7	No
NC_024968.1	refseq	Plasmid	pER24y-8ksm	8531	circular	18-DEC-2014	Escherichia coli plasmid pER24y-8ksm DNA, complete sequence	562	Escherichia coli	Bacteria	Proteobacteria	Gammaproteobacteria	Enterobacterales	Enterobacteriaceae	Escherichia	Escherichia coli	-	Col(MG828)	-	No
NC_024969.1	refseq	Plasmid	pER24y-10ksm	9892	circular	18-DEC-2014	Escherichia coli plasmid pER24y-10ksm DNA, complete sequence	562	Escherichia coli	Bacteria	Proteobacteria	Gammaproteobacteria	Enterobacterales	Enterobacteriaceae	Escherichia	Escherichia coli	-	-	-	No
NC_024970.1	refseq	Plasmid	pSA3239	241077	linear	18-DEC-2014	Streptomyces aureofaciens strain CCM3239 plasmid pSA3239, complete sequence	1894	Kitasatospora aureofaciens	Bacteria	Actinobacteria	Actinobacteria	Streptomycetales	Streptomycetaceae	Kitasatospora	Kitasatospora aureofaciens	-	-	-	No
NC_024971.1	refseq	Plasmid	pSLA2-S	17526	linear	18-DEC-2014	Streptomyces rochei plasmid pSLA2-S DNA, complete sequence, strain: 7434AN4	1928	Streptomyces rochei	Bacteria	Actinobacteria	Actinobacteria	Streptomycetales	Streptomycetaceae	Streptomyces	Streptomyces rochei	-	-	-	No
NC_024972.1	refseq	Plasmid	pLMA1	109112	linear	18-DEC-2014	Micrococcus sp. A1 plasmid pLMA1, complete sequence	404583	Micrococcus sp. A1	Bacteria	Actinobacteria	Actinobacteria	Micrococcales	Micrococcaceae	Micrococcus	Micrococcus sp. A1	-	-	-	No
NC_024980.1	refseq	Plasmid	pESBL-315	93037	circular	18-DEC-2014	Escherichia coli strain ESBL-315 plasmid pESBL-315, complete sequence	562	Escherichia coli	Bacteria	Proteobacteria	Gammaproteobacteria	Enterobacterales	Enterobacteriaceae	Escherichia	Escherichia coli	-	IncI1	IncI1	No
NC_024981.1	refseq	Plasmid	pEAD1-1	2683	circular	18-DEC-2014	Proteus vulgaris strain Q5169 plasmid pEAD1-1, complete sequence	585	Proteus vulgaris	Bacteria	Proteobacteria	Gammaproteobacteria	Enterobacterales	Morganellaceae	Proteus	Proteus vulgaris	-	Col3M	Col3M	No
NC_024982.1	refseq	Plasmid	pEAD1-2	2669	circular	18-DEC-2014	Proteus mirabilis strain Q1084 plasmid pEAD1-2, complete sequence	584	Proteus mirabilis	Bacteria	Proteobacteria	Gammaproteobacteria	Enterobacterales	Morganellaceae	Proteus	Proteus mirabilis	-	Col3M	Col3M	No
NC_024984.1	refseq	Plasmid	pZL3	11898	circular	18-DEC-2014	Lactobacillus plantarum subsp. plantarum strain Zhang-11 plasmid pZL3, complete sequence	337330	Lactobacillus plantarum subsp. plantarum	Bacteria	Firmicutes	Bacilli	Lactobacillales	Lactobacillaceae	Lactobacillus	Lactobacillus plantarum	MOBP	-	-	No
NC_024985.1	refseq	Plasmid	pZL2	3261	circular	18-DEC-2014	Lactobacillus plantarum subsp. plantarum strain Zhang-11 plasmid pZL2, complete sequence	337330	Lactobacillus plantarum subsp. plantarum	Bacteria	Firmicutes	Bacilli	Lactobacillales	Lactobacillaceae	Lactobacillus	Lactobacillus plantarum	MOBV	-	-	No
NC_024998.1	refseq	Plasmid	pAAA83	59534	circular	18-DEC-2014	Acidovorax avenae subsp. avenae plasmid pAAA83 DNA, complete sequence, strain: 83	80870	Acidovorax avenae subsp. avenae	Bacteria	Proteobacteria	Betaproteobacteria	Burkholderiales	Comamonadaceae	Acidovorax	Acidovorax avenae	MOBP	IncP1	IncP1	No
NC_025000.1	refseq	Plasmid	pNDM-Iz4b	46570	circular	18-DEC-2014	Acinetobacter lwoffii strain Iz4b plasmid pNDM-Iz4b, complete sequence	28090	Acinetobacter lwoffii	Bacteria	Proteobacteria	Gammaproteobacteria	Pseudomonadales	Moraxellaceae	Acinetobacter	Acinetobacter lwoffii	MOBQ	-	-	No
NC_025010.1	refseq	Plasmid	pCAPs	3128	circular	18-DEC-2014	Escherichia coli plasmid pCAPs	562	Escherichia coli	Bacteria	Proteobacteria	Gammaproteobacteria	Enterobacterales	Enterobacteriaceae	Escherichia	Escherichia coli	-	ColRNAI	-	No
NC_025012.1	refseq	Plasmid	pBC-Tim	8983	circular	18-DEC-2014	Bacillus cereus plasmid pBC-Tim DNA, complete sequence	1396	Bacillus cereus	Bacteria	Firmicutes	Bacilli	Bacillales	Bacillaceae	Bacillus	Bacillus cereus	-	-	-	No
NC_011396.1	refseq	Plasmid	pFL7	1661	circular	18-DEC-2014	Bacillus licheniformis pFL7 plasmid repF gene for replication protein F	1402	Bacillus licheniformis	Bacteria	Firmicutes	Bacilli	Bacillales	Bacillaceae	Bacillus	Bacillus licheniformis	-	-	-	No
NC_025013.1	refseq	Plasmid	pUB2380	8561	circular	18-DEC-2014	Escherichia coli kanamycin resistance plasmid pUB2380	562	Escherichia coli	Bacteria	Proteobacteria	Gammaproteobacteria	Enterobacterales	Enterobacteriaceae	Escherichia	Escherichia coli	MOBP	-	-	No
NC_010072.1	refseq	Plasmid	pIP1203	2745	circular	18-DEC-2014	Yersinia pestis plasmid pIP1203, aph(3'')-Ib gene and aph(6)-Id gene for aminoglycoside phosphotransferases, APH(3'')-Ib and APH(6)-Id	632	Yersinia pestis	Bacteria	Proteobacteria	Gammaproteobacteria	Enterobacterales	Yersiniaceae	Yersinia	Yersinia pestis	-	-	-	Yes
NC_025021.1	refseq	Plasmid	pGBG1	7620	circular	18-DEC-2014	Escherichia coli plasmid pGBG1	562	Escherichia coli	Bacteria	Proteobacteria	Gammaproteobacteria	Enterobacterales	Enterobacteriaceae	Escherichia	Escherichia coli	-	-	-	No
NC_004854.1	refseq	Plasmid	pREAT701	80610	circular	18-DEC-2014	Rhodococcus equi ATCC33701 plasmid pREAT701, complete sequence	43767	Rhodococcus hoagii	Bacteria	Actinobacteria	Actinobacteria	Corynebacteriales	Nocardiaceae	Rhodococcus	Rhodococcus hoagii	MOBF	-	-	No
NC_002576.1	refseq	Plasmid	p103	80609	circular	18-DEC-2014	Rhodococcus equi 103 plasmid p103, complete sequence	43767	Rhodococcus hoagii	Bacteria	Actinobacteria	Actinobacteria	Corynebacteriales	Nocardiaceae	Rhodococcus	Rhodococcus hoagii	MOBF	-	-	No
NC_002137.1	refseq	Plasmid	pNZ4000	42810	circular	18-DEC-2014	Lactococcus lactis cremoris NIZO B40 plasmid pNZ4000, complete sequence	1359	Lactococcus lactis subsp. cremoris	Bacteria	Firmicutes	Bacilli	Lactobacillales	Streptococcaceae	Lactococcus	Lactococcus lactis	MOBP	-	-	No
NC_007191.1	refseq	Plasmid	pAG6	8663	circular	18-DEC-2014	Lactococcus lactis cremoris 712 plasmid pAG6, complete sequence	1359	Lactococcus lactis subsp. cremoris	Bacteria	Firmicutes	Bacilli	Lactobacillales	Streptococcaceae	Lactococcus	Lactococcus lactis	-	-	-	No
NC_002193.1	refseq	Plasmid	pWVO2	3826	circular	18-DEC-2014	Lactococcus lactis cremoris Cremoris Wg2 plasmid pWVO2, complete sequence	1359	Lactococcus lactis subsp. cremoris	Bacteria	Firmicutes	Bacilli	Lactobacillales	Streptococcaceae	Lactococcus	Lactococcus lactis	-	-	-	No
NC_005011.1	refseq	Plasmid	pMW2	20654	circular	18-DEC-2014	Staphylococcus aureus plasmid pMW2, complete sequence	1280	Staphylococcus aureus	Bacteria	Firmicutes	Bacilli	Bacillales	Staphylococcaceae	Staphylococcus	Staphylococcus aureus	-	rep16;rep5	rep16;rep5	No
NC_004847.1	refseq	Plasmid	pHP003	13433	circular	18-DEC-2014	Lactococcus lactis cremoris HP plasmid pHP003, complete sequence	1359	Lactococcus lactis subsp. cremoris	Bacteria	Firmicutes	Bacilli	Lactobacillales	Streptococcaceae	Lactococcus	Lactococcus lactis	-	-	-	No
NC_005706.1	refseq	Plasmid	pEA29	28185	circular	18-DEC-2014	Erwinia amylovora Ea88 plasmid pEA29, complete sequence	552	Erwinia amylovora	Bacteria	Proteobacteria	Gammaproteobacteria	Enterobacterales	Erwiniaceae	Erwinia	Erwinia amylovora	-	-	-	No
NC_001910.1	refseq	Plasmid	pLeu-Sg	7967	circular	18-DEC-2014	Buchnera aphidicola Sg plasmid pLeu-Sg, complete sequence	98794	Buchnera aphidicola (Schizaphis graminum)	Bacteria	Proteobacteria	Gammaproteobacteria	Enterobacterales	Erwiniaceae	Buchnera	Buchnera aphidicola	-	-	-	No
NC_005244.2	refseq	Plasmid	pND6-1	101858	circular	18-DEC-2014	Pseudomonas sp. ND6 plasmid pND6-1, complete sequence	231023	Pseudomonas putida ND6	Bacteria	Proteobacteria	Gammaproteobacteria	Pseudomonadales	Pseudomonadaceae	Pseudomonas	Pseudomonas putida	-	-	-	No
NC_001845.1	refseq	Plasmid	pZMO1	1680	circular	18-DEC-2014	Zymomonas mobilis ATCC10988 plasmid pZMO1, complete sequence	555217	Zymomonas mobilis subsp. mobilis ATCC 10988	Bacteria	Proteobacteria	Alphaproteobacteria	Sphingomonadales	Sphingomonadaceae	Zymomonas	Zymomonas mobilis	-	-	-	No
NC_004922.1	refseq	Plasmid	pMN5	5670	circular	18-DEC-2014	Lactococcus lactis lactis BGMN1-5 plasmid pMN5, complete sequence	1360	Lactococcus lactis subsp. lactis	Bacteria	Firmicutes	Bacilli	Lactobacillales	Streptococcaceae	Lactococcus	Lactococcus lactis	-	-	-	No
NC_002502.1	refseq	Plasmid	pCI305	8694	circular	18-DEC-2014	Lactococcus lactis lactis UC317 plasmid pCI305, complete sequence	1360	Lactococcus lactis subsp. lactis	Bacteria	Firmicutes	Bacilli	Lactobacillales	Streptococcaceae	Lactococcus	Lactococcus lactis	-	-	-	No
NC_004955.1	refseq	Plasmid	pBL1	10899	circular	18-DEC-2014	Lactococcus lactis lactis IPLA 972 plasmid pBL1, complete sequence	1360	Lactococcus lactis subsp. lactis	Bacteria	Firmicutes	Bacilli	Lactobacillales	Streptococcaceae	Lactococcus	Lactococcus lactis	-	-	-	No
NC_004457.1	refseq	Plasmid	1	40991	circular	18-DEC-2014	Zymomonas mobilis ZM4 plasmid 1, complete sequence	264203	Zymomonas mobilis subsp. mobilis ZM4 = ATCC 31821	Bacteria	Proteobacteria	Alphaproteobacteria	Sphingomonadales	Sphingomonadaceae	Zymomonas	Zymomonas mobilis	-	-	-	No
NC_005701.1	refseq	Plasmid	pZMO2	1669	circular	18-DEC-2014	Zymomonas mobilis ATCC 10988 plasmid pZMO2, complete sequence	555217	Zymomonas mobilis subsp. mobilis ATCC 10988	Bacteria	Proteobacteria	Alphaproteobacteria	Sphingomonadales	Sphingomonadaceae	Zymomonas	Zymomonas mobilis	-	-	-	No
NC_010332.1	refseq	Plasmid	pTer331	40457	circular	18-DEC-2014	Collimonas fungivorans plasmid pTer331, complete sequence	1005048	Collimonas fungivorans Ter331	Bacteria	Proteobacteria	Betaproteobacteria	Burkholderiales	Oxalobacteraceae	Collimonas	Collimonas fungivorans	MOBP	-	-	No
NC_004059.1	refseq	Plasmid	pUIBI-1	4671	circular	18-DEC-2014	Bacillus thuringiensis sv entomocidus LBIT-113 plasmid pUIBI-1, complete sequence	1436	Bacillus thuringiensis serovar entomocidus	Bacteria	Firmicutes	Bacilli	Bacillales	Bacillaceae	Bacillus	Bacillus thuringiensis	MOBV	-	-	No
NC_004164.2	refseq	Plasmid	cryptic plasmid pDR1-1	7412	circular	18-DEC-2014	Lactococcus lactis lactis bv. diacetylactis DRC1 cryptic plasmid pDR1-1, complete sequence	44688	Lactococcus lactis subsp. lactis bv. diacetylactis	Bacteria	Firmicutes	Bacilli	Lactobacillales	Streptococcaceae	Lactococcus	Lactococcus lactis	-	-	-	No
NC_004966.1	refseq	Plasmid	pAH82	20331	circular	18-DEC-2014	Lactococcus lactis lactis bv. diacetylactis DPC220 plasmid pAH82, complete sequence	1360	Lactococcus lactis subsp. lactis	Bacteria	Firmicutes	Bacilli	Lactobacillales	Streptococcaceae	Lactococcus	Lactococcus lactis	-	-	-	No
NC_010865.1	refseq	Plasmid	pSmeSM11b	181251	circular	18-DEC-2014	Sinorhizobium meliloti plasmid pSmeSM11b, complete sequence	707241	Sinorhizobium meliloti SM11	Bacteria	Proteobacteria	Alphaproteobacteria	Rhizobiales	Rhizobiaceae	Sinorhizobium	Sinorhizobium meliloti	MOBQ	-	-	No
NC_010982.1	refseq	Plasmid	pCP4.2	32623	circular	18-DEC-2014	Zymomonas mobilis subsp. mobilis plasmid pCP4.2, complete sequence	627343	Zymomonas mobilis subsp. mobilis str. CP4 = NRRL B-14023	Bacteria	Proteobacteria	Alphaproteobacteria	Sphingomonadales	Sphingomonadaceae	Zymomonas	Zymomonas mobilis	-	-	-	No
NC_002091.1	refseq	Plasmid	pTX14-1	5415	circular	18-DEC-2014	Bacillus thuringiensis sv israelensis plasmid pTX14-1, complete sequence	1430	Bacillus thuringiensis serovar israelensis	Bacteria	Firmicutes	Bacilli	Bacillales	Bacillaceae	Bacillus	Bacillus thuringiensis	MOBV	-	-	No
NC_011150.1	refseq	Plasmid	pVAPB1593	79251	circular	18-DEC-2014	Rhodococcus equi plasmid pVAPB1593, complete sequence	43767	Rhodococcus hoagii	Bacteria	Actinobacteria	Actinobacteria	Corynebacteriales	Nocardiaceae	Rhodococcus	Rhodococcus hoagii	MOBF	-	-	No
NC_011151.1	refseq	Plasmid	pVAPA1037	80610	circular	18-DEC-2014	Rhodococcus equi plasmid pVAPA1037, complete sequence	43767	Rhodococcus hoagii	Bacteria	Actinobacteria	Actinobacteria	Corynebacteriales	Nocardiaceae	Rhodococcus	Rhodococcus hoagii	MOBF	-	-	No
NC_010029.2	refseq	Plasmid	pLGV440	7500	circular	18-DEC-2014	Chlamydia trachomatis plasmid pLGV440, complete sequence	1071769	Chlamydia trachomatis L1/440/LN	Bacteria	Chlamydiae	Chlamydiia	Chlamydiales	Chlamydiaceae	Chlamydia	Chlamydia trachomatis	-	-	-	No
NC_004446.1	refseq	Plasmid	pEA2.8	2825	circular	18-DEC-2014	Erwinia amylovora IL-5 plasmid pEA2.8, complete sequence	889211	Erwinia amylovora ATCC BAA-2158	Bacteria	Proteobacteria	Gammaproteobacteria	Enterobacterales	Erwiniaceae	Erwinia	Erwinia amylovora	-	ColRNAI	-	No
NC_009351.1	refseq	Plasmid	pLO2	7941	circular	18-DEC-2014	Listonella anguillarum sv O2 plasmid pLO2, complete sequence	105260	Vibrio anguillarum serovar O2	Bacteria	Proteobacteria	Gammaproteobacteria	Vibrionales	Vibrionaceae	Vibrio	Vibrio anguillarum	MOBP	-	-	No
NC_013784.1	refseq	Plasmid	pZZM401	37066	circular	18-DEC-2014	Zymomonas mobilis subsp. mobilis ZM4 plasmid pZZM401, complete sequence	264203	Zymomonas mobilis subsp. mobilis ZM4 = ATCC 31821	Bacteria	Proteobacteria	Alphaproteobacteria	Sphingomonadales	Sphingomonadaceae	Zymomonas	Zymomonas mobilis	-	-	-	No
NC_013785.1	refseq	Plasmid	pZZM402	33915	circular	18-DEC-2014	Zymomonas mobilis subsp. mobilis ZM4 plasmid pZZM402, complete sequence	264203	Zymomonas mobilis subsp. mobilis ZM4 = ATCC 31821	Bacteria	Proteobacteria	Alphaproteobacteria	Sphingomonadales	Sphingomonadaceae	Zymomonas	Zymomonas mobilis	-	-	-	No
NC_013786.1	refseq	Plasmid	pZZM403	32801	circular	18-DEC-2014	Zymomonas mobilis subsp. mobilis ZM4 plasmid pZZM403, complete sequence	264203	Zymomonas mobilis subsp. mobilis ZM4 = ATCC 31821	Bacteria	Proteobacteria	Alphaproteobacteria	Sphingomonadales	Sphingomonadaceae	Zymomonas	Zymomonas mobilis	-	-	-	No
NC_013787.1	refseq	Plasmid	pZZM404	32400	circular	18-DEC-2014	Zymomonas mobilis subsp. mobilis ZM4 plasmid pZZM404, complete sequence	264203	Zymomonas mobilis subsp. mobilis ZM4 = ATCC 31821	Bacteria	Proteobacteria	Alphaproteobacteria	Sphingomonadales	Sphingomonadaceae	Zymomonas	Zymomonas mobilis	-	-	-	No
NC_013788.1	refseq	Plasmid	pZZM405	30952	circular	18-DEC-2014	Zymomonas mobilis subsp. mobilis ZM4 plasmid pZZM405, complete sequence	264203	Zymomonas mobilis subsp. mobilis ZM4 = ATCC 31821	Bacteria	Proteobacteria	Alphaproteobacteria	Sphingomonadales	Sphingomonadaceae	Zymomonas	Zymomonas mobilis	-	-	-	No
NC_014231.1	refseq	Plasmid	pKC394	53207	circular	18-DEC-2014	Escherichia coli plasmid pKC394, complete sequence	941322	Escherichia coli O25b:H4-ST131	Bacteria	Proteobacteria	Gammaproteobacteria	Enterobacterales	Enterobacteriaceae	Escherichia	Escherichia coli	MOBF	IncN	IncN	No
NC_015509.1	refseq	Plasmid	pBSDMV9	5108	circular	18-DEC-2014	Bhargavaea sp. DMV9 plasmid pBSDMV9, complete sequence	394098	Bhargavaea cecembensis	Bacteria	Firmicutes	Bacilli	Bacillales	Planococcaceae	Bhargavaea	Bhargavaea cecembensis	MOBV	-	-	No
NC_003486.1	refseq	Plasmid	pJHCMW1	11354	circular	18-DEC-2014	Klebsiella pneumoniae plasmid pJHCMW1, complete sequence	573	Klebsiella pneumoniae	Bacteria	Proteobacteria	Gammaproteobacteria	Enterobacterales	Enterobacteriaceae	Klebsiella	Klebsiella pneumoniae	-	-	-	No
NC_009666.2	refseq	Plasmid	pM4	3320	circular	18-DEC-2014	Lactobacillus plantarum M4 plasmid pM4, complete sequence	1590	Lactobacillus plantarum	Bacteria	Firmicutes	Bacilli	Lactobacillales	Lactobacillaceae	Lactobacillus	Lactobacillus plantarum	MOBV	-	-	No
NC_011977.1	refseq	Plasmid	ColE9-J	7577	circular	18-DEC-2014	Escherichia coli plasmid ColE9-J, complete sequence	562	Escherichia coli	Bacteria	Proteobacteria	Gammaproteobacteria	Enterobacterales	Enterobacteriaceae	Escherichia	Escherichia coli	MOBQ	Col156	Col156	No
NC_012813.1	refseq	Plasmid	pABVA01	8963	circular	18-DEC-2014	Acinetobacter baumannii plasmid pABVA01, complete sequence	470	Acinetobacter baumannii	Bacteria	Proteobacteria	Gammaproteobacteria	Pseudomonadales	Moraxellaceae	Acinetobacter	Acinetobacter baumannii	-	-	-	No
NC_012629.1	refseq	Plasmid	pJALI	7506	circular	18-DEC-2014	Chlamydia trachomatis plasmid pJALI, complete sequence	580049	Chlamydia trachomatis B/Jali20/OT	Bacteria	Chlamydiae	Chlamydiia	Chlamydiales	Chlamydiaceae	Chlamydia	Chlamydia trachomatis	-	-	-	No
NC_004991.1	refseq	Plasmid	pAP12875	1440	circular	18-DEC-2014	Acetobacter pasteurianus plasmid pAP12875, complete sequence	438	Acetobacter pasteurianus	Bacteria	Proteobacteria	Alphaproteobacteria	Rhodospirillales	Acetobacteraceae	Acetobacter	Acetobacter pasteurianus	-	-	-	No
NC_015712.1	refseq	Plasmid	pCPPB-1	67479	circular	18-DEC-2014	Clostridium perfringens plasmid pCPPB-1, complete sequence	1502	Clostridium perfringens	Bacteria	Firmicutes	Clostridia	Clostridiales	Clostridiaceae	Clostridium	Clostridium perfringens	MOBM	-	-	No
NC_015855.1	refseq	Plasmid	pGRT1	133451	circular	18-DEC-2014	Pseudomonas putida plasmid pGRT1, complete sequence	1196325	Pseudomonas putida DOT-T1E	Bacteria	Proteobacteria	Gammaproteobacteria	Pseudomonadales	Pseudomonadaceae	Pseudomonas	Pseudomonas putida	MOBP	-	-	No
NC_007202.1	refseq	Plasmid		2058	circular	18-DEC-2014	orf {2-kbp miniplasmid} [Bacillus thuringiensis, kurstaki HD-3a3b, Plasmid Complete, 2058 nt]	1428	Bacillus thuringiensis	Bacteria	Firmicutes	Bacilli	Bacillales	Bacillaceae	Bacillus	Bacillus thuringiensis	-	-	-	No
NC_009751.1	refseq	Plasmid	pK214	29871	circular	18-DEC-2014	Lactococcus lactis subsp. lactis K214 plasmid pK214, complete sequence	889971	Lactococcus lactis subsp. lactis K214	Bacteria	Firmicutes	Bacilli	Lactobacillales	Streptococcaceae	Lactococcus	Lactococcus lactis	MOBV	rep7	rep7	No
NC_006821.1	refseq	Plasmid	pBMBt1	6700	circular	18-DEC-2014	Bacillus thuringiensis sv darmstadiensis INTA 14-4 plasmid pBMBt1, complete sequence	132264	Bacillus thuringiensis serovar darmstadiensis	Bacteria	Firmicutes	Bacilli	Bacillales	Bacillaceae	Bacillus	Bacillus thuringiensis	MOBV	-	-	No
NC_001994.1	refseq	Plasmid	pSK3	1658	circular	18-DEC-2014	Staphylococcus aureus plasmid pSK3, complete sequence	1280	Staphylococcus aureus	Bacteria	Firmicutes	Bacilli	Bacillales	Staphylococcaceae	Staphylococcus	Staphylococcus aureus	-	rep10b	rep10b	No
NC_002698.1	refseq	Plasmid	virulence plasmid pWR501	221851	circular	18-DEC-2014	Shigella flexneri 5a virulence plasmid pWR501, complete sequence	1086030	Shigella flexneri 5a str. M90T	Bacteria	Proteobacteria	Gammaproteobacteria	Enterobacterales	Enterobacteriaceae	Shigella	Shigella flexneri	-	IncFII	IncFII	No
NC_017385.1	refseq	Plasmid	2	242715	circular	18-DEC-2014	Ketogulonigenium vulgarum WSH-001 plasmid 2, complete sequence	759362	Ketogulonicigenium vulgare WSH-001	Bacteria	Proteobacteria	Alphaproteobacteria	Rhodobacterales	Rhodobacteraceae	Ketogulonicigenium	Ketogulonicigenium vulgare	-	-	-	No
NC_017386.1	refseq	Plasmid	1	267986	circular	18-DEC-2014	Ketogulonigenium vulgarum WSH-001 plasmid 1, complete sequence	759362	Ketogulonicigenium vulgare WSH-001	Bacteria	Proteobacteria	Alphaproteobacteria	Rhodobacterales	Rhodobacteraceae	Ketogulonicigenium	Ketogulonicigenium vulgare	MOBP	-	-	No
NC_004930.1	refseq	Plasmid	pBM02	3854	circular	18-DEC-2014	Lactococcus lactis cremoris P8-2-47 plasmid pBM02, complete sequence	1359	Lactococcus lactis subsp. cremoris	Bacteria	Firmicutes	Bacilli	Lactobacillales	Streptococcaceae	Lactococcus	Lactococcus lactis	MOBV	-	-	No
NC_014232.1	refseq	Plasmid	p1081	101857	circular	18-DEC-2014	Escherichia coli ETEC 1392/75 plasmid p1081, complete sequence	762608	Escherichia coli ETEC 1392/75	Bacteria	Proteobacteria	Gammaproteobacteria	Enterobacterales	Enterobacteriaceae	Escherichia	Escherichia coli	MOBF	IncFII(pCoo)	IncFII(pCoo)	No
NC_014247.1	refseq	Plasmid	pVAPAMBE116	83100	circular	18-DEC-2014	Rhodococcus equi plasmid pVAPAMBE116, complete sequence	43767	Rhodococcus hoagii	Bacteria	Actinobacteria	Actinobacteria	Corynebacteriales	Nocardiaceae	Rhodococcus	Rhodococcus hoagii	MOBF	-	-	No
NC_019255.1	refseq	Plasmid	pCCK343	5415	circular	18-DEC-2014	Pasteurella aerogenes plasmid pCCK343, complete sequence	749	[Pasteurella] aerogenes	Bacteria	Proteobacteria	Gammaproteobacteria	Pasteurellales	Pasteurellaceae	-	[Pasteurella] aerogenes	-	-	-	No
NC_019979.1	refseq	Plasmid	pIG1	5360	circular	18-DEC-2014	Pasteurella aerogenes strain BB1084 plasmid pIG1, complete sequence	749	[Pasteurella] aerogenes	Bacteria	Proteobacteria	Gammaproteobacteria	Pasteurellales	Pasteurellaceae	-	[Pasteurella] aerogenes	MOBP	-	-	No
NC_006145.1	refseq	Plasmid	pFR18	1828	circular	18-DEC-2014	Leuconostoc mesenteroides mesenteroides FR52 plasmid pFR18, complete sequence	33967	Leuconostoc mesenteroides subsp. mesenteroides	Bacteria	Firmicutes	Bacilli	Lactobacillales	Leuconostocaceae	Leuconostoc	Leuconostoc mesenteroides	-	-	-	No
NC_001379.1	refseq	Plasmid	pLJ1	3292	circular	18-DEC-2014	Lactobacillus helveticus subsp. jugurti plasmid pLJ1, complete sequence	44272	Lactobacillus helveticus subsp. jugurti	Bacteria	Firmicutes	Bacilli	Lactobacillales	Lactobacillaceae	Lactobacillus	Lactobacillus helveticus	-	-	-	No
NC_002102.1	refseq	Plasmid	pLH1	19360	circular	18-DEC-2014	Lactobacillus helveticus DSM 20075 plasmid pLH1, complete sequence	585520	Lactobacillus helveticus DSM 20075 = CGMCC 1.1877	Bacteria	Firmicutes	Bacilli	Lactobacillales	Lactobacillaceae	Lactobacillus	Lactobacillus helveticus	-	-	-	No
NC_012722.1	refseq	Plasmid	p1-4	2424	circular	18-DEC-2014	Lactobacillus pentosus p1-4 plasmid complete sequence, strain F121-1	1589	Lactobacillus pentosus	Bacteria	Firmicutes	Bacilli	Lactobacillales	Lactobacillaceae	Lactobacillus	Lactobacillus pentosus	-	-	-	No
NC_011839.1	refseq	Plasmid	pLgLA39	33333	circular	18-DEC-2014	Lactobacillus gasseri plasmid pLgLA39, complete sequence	1596	Lactobacillus gasseri	Bacteria	Firmicutes	Bacilli	Lactobacillales	Lactobacillaceae	Lactobacillus	Lactobacillus gasseri	MOBQ	-	-	No
NC_001757.1	refseq	Plasmid	pGT232	5113	linear	18-DEC-2014	Lactobacillus reuteri 100-23 plasmid pGT232, complete sequence	349123	Lactobacillus reuteri 100-23	Bacteria	Firmicutes	Bacilli	Lactobacillales	Lactobacillaceae	Lactobacillus	Lactobacillus reuteri	-	-	-	No
NC_014553.1	refseq	Plasmid	pGT231	5254	circular	18-DEC-2014	Lactobacillus reuteri 100-23 plasmid pGT231, complete sequence	349123	Lactobacillus reuteri 100-23	Bacteria	Firmicutes	Bacilli	Lactobacillales	Lactobacillaceae	Lactobacillus	Lactobacillus reuteri	-	-	-	No
NC_004942.1	refseq	Plasmid	pRV500	12959	circular	18-DEC-2014	Lactobacillus sakei plasmid pRV500, complete sequence	1599	Lactobacillus sakei	Bacteria	Firmicutes	Bacilli	Lactobacillales	Lactobacillaceae	Lactobacillus	Lactobacillus sakei	-	-	-	No
NC_010936.1	refseq	Plasmid	pYSI8	4973	circular	18-DEC-2014	Lactobacillus sakei plasmid pYSI8, complete sequence	1599	Lactobacillus sakei	Bacteria	Firmicutes	Bacilli	Lactobacillales	Lactobacillaceae	Lactobacillus	Lactobacillus sakei	MOBV	-	-	No
NC_011652.1	refseq	Plasmid	pYC2	1970	circular	18-DEC-2014	Lactobacillus sakei strain BM5 plasmid pYC2, complete sequence	1599	Lactobacillus sakei	Bacteria	Firmicutes	Bacilli	Lactobacillales	Lactobacillaceae	Lactobacillus	Lactobacillus sakei	-	-	-	No
NC_011798.1	refseq	Plasmid	pLF24	2396	circular	18-DEC-2014	Lactobacillus farciminis KCTC 3681 plasmid pLF24, complete sequence	936140	Lactobacillus farciminis KCTC 3681 = DSM 20184	Bacteria	Firmicutes	Bacilli	Lactobacillales	Lactobacillaceae	Lactobacillus	Lactobacillus farciminis	-	-	-	No
NC_014255.1	refseq	Plasmid	pLM33	32307	circular	18-DEC-2014	Listeria monocytogenes strain Lm1 plasmid pLM33, complete sequence	1639	Listeria monocytogenes	Bacteria	Firmicutes	Bacilli	Bacillales	Listeriaceae	Listeria	Listeria monocytogenes	-	-	-	No
NC_001787.1	refseq	Plasmid	pAP1	2439	circular	18-DEC-2014	Trueperella pyogenes plasmid pAP1, complete sequence	1661	Trueperella pyogenes	Bacteria	Actinobacteria	Actinobacteria	Actinomycetales	Actinomycetaceae	Trueperella	Trueperella pyogenes	-	-	-	No
NC_010908.1	refseq	Plasmid	pCIBAO89	2111	circular	18-DEC-2014	Bifidobacterium asteroides plasmid pCIBAO89, complete sequence	1684	Bifidobacterium asteroides	Bacteria	Actinobacteria	Actinobacteria	Bifidobacteriales	Bifidobacteriaceae	Bifidobacterium	Bifidobacterium asteroides	-	-	-	No
NC_010877.1	refseq	Plasmid	pASV479	4815	circular	18-DEC-2014	Bifidobacterium pseudolongum subsp. globosum plasmid pASV479, complete sequence	1690	Bifidobacterium pseudolongum subsp. globosum	Bacteria	Actinobacteria	Actinobacteria	Bifidobacteriales	Bifidobacteriaceae	Bifidobacterium	Bifidobacterium pseudolongum	-	-	-	No
NC_002522.1	refseq	Plasmid	LIM	7610	circular	18-DEC-2014	Brevibacterium linens plasmid LIM, complete sequence	1703	Brevibacterium linens	Bacteria	Actinobacteria	Actinobacteria	Micrococcales	Brevibacteriaceae	Brevibacterium	Brevibacterium linens	-	-	-	No
NC_001456.1	refseq	Plasmid	pSR1	3054	circular	18-DEC-2014	Corynebacterium glutamicum ATCC 19223 plasmid pSR1, complete sequence	1718	Corynebacterium glutamicum	Bacteria	Actinobacteria	Actinobacteria	Corynebacteriales	Corynebacteriaceae	Corynebacterium	Corynebacterium glutamicum	-	-	-	No
NC_001791.1	refseq	Plasmid	pXZ10145.1	4885	circular	18-DEC-2014	Corynebacterium glutamicum strain 1014 plasmid pXZ10145.1, complete sequence	1718	Corynebacterium glutamicum	Bacteria	Actinobacteria	Actinobacteria	Corynebacteriales	Corynebacteriaceae	Corynebacterium	Corynebacterium glutamicum	-	-	-	No
NC_002099.1	refseq	Plasmid	pXZ10142	2444	linear	18-DEC-2014	Corynebacterium glutamicum plasmid pXZ10142, complete sequence	1718	Corynebacterium glutamicum	Bacteria	Actinobacteria	Actinobacteria	Corynebacteriales	Corynebacteriaceae	Corynebacterium	Corynebacterium glutamicum	-	-	-	No
NC_002115.1	refseq	Plasmid	unknown	4457	linear	18-DEC-2014	Corynebacterium glutamicum plasmid unknown, complete sequence	1718	Corynebacterium glutamicum	Bacteria	Actinobacteria	Actinobacteria	Corynebacteriales	Corynebacteriaceae	Corynebacterium	Corynebacterium glutamicum	-	-	-	No
NC_010243.1	refseq	Plasmid	pBl1	4447	circular	18-DEC-2014	Corynebacterium glutamicum plasmid pBl1, complete sequence	1718	Corynebacterium glutamicum	Bacteria	Actinobacteria	Actinobacteria	Corynebacteriales	Corynebacteriaceae	Corynebacterium	Corynebacterium glutamicum	-	-	-	No
NC_013726.1	refseq	Plasmid	pCGR2	24235	circular	18-DEC-2014	Corynebacterium glutamicum plasmid pCGR2, complete sequence	1718	Corynebacterium glutamicum	Bacteria	Actinobacteria	Actinobacteria	Corynebacteriales	Corynebacteriaceae	Corynebacterium	Corynebacterium glutamicum	MOBF	-	-	No
NC_002580.1	refseq	Plasmid	p545	3555	circular	18-DEC-2014	Propionibacterium freudenreichii plasmid p545, complete sequence	1744	Propionibacterium freudenreichii	Bacteria	Actinobacteria	Actinobacteria	Propionibacteriales	Propionibacteriaceae	Propionibacterium	Propionibacterium freudenreichii	-	-	-	No
NC_010065.1	refseq	Plasmid	pLME108	2051	circular	18-DEC-2014	Propionibacterium freudenreichii cryptic plasmid pLME108	1744	Propionibacterium freudenreichii	Bacteria	Actinobacteria	Actinobacteria	Propionibacteriales	Propionibacteriaceae	Propionibacterium	Propionibacterium freudenreichii	-	-	-	No
NC_006258.1	refseq	Plasmid	pRE8424	5987	circular	18-DEC-2014	Rhodococcus erythropolis plasmid pRE8424 DNA, complete sequence	1833	Rhodococcus erythropolis	Bacteria	Actinobacteria	Actinobacteria	Corynebacteriales	Nocardiaceae	Rhodococcus	Rhodococcus erythropolis	-	-	-	No
NC_002699.1	refseq	Plasmid	pFQ12	22437	circular	18-DEC-2014	Frankia sp. CpI1 plasmid pFQ12, complete plasmid sequence	1856	Frankia sp. CpI1	Bacteria	Actinobacteria	Actinobacteria	Frankiales	Frankiaceae	Frankia	Frankia sp. CpI1	-	-	-	No
NC_001738.1	refseq	Plasmid	pSCL	11696	linear	18-DEC-2014	Streptomyces clavuligerus ATCC 27064 plasmid pSCL, complete sequence	443255	Streptomyces clavuligerus ATCC 27064	Bacteria	Actinobacteria	Actinobacteria	Streptomycetales	Streptomycetaceae	Streptomyces	Streptomyces clavuligerus	-	-	-	No
NC_003319.1	refseq	Plasmid	2 SCP2*	7686	circular	18-DEC-2014	Streptomyces coelicolor plasmid 2 (SCP2*)	1902	Streptomyces coelicolor	Bacteria	Actinobacteria	Actinobacteria	Streptomycetales	Streptomycetaceae	Streptomyces	Streptomyces coelicolor	-	-	-	No
NC_010097.1	refseq	Plasmid	Miniplasmid pSLG33	2661	linear	18-DEC-2014	Streptomyces lavendulae Miniplasmid pSLG33, complete sequence	1914	Streptomyces lavendulae	Bacteria	Actinobacteria	Actinobacteria	Streptomycetales	Streptomycetaceae	Streptomyces	Streptomyces lavendulae	-	-	-	No
NC_004933.1	refseq	Plasmid	SLP2	50410	linear	18-DEC-2014	Streptomyces lividans 1326 plasmid SLP2, complete sequence	1200984	Streptomyces lividans 1326	Bacteria	Actinobacteria	Actinobacteria	Streptomycetales	Streptomycetaceae	Streptomyces	Streptomyces lividans	-	-	-	No
NC_004808.2	refseq	Plasmid	pSLA2-L	210614	linear	18-DEC-2014	Streptomyces rochei plasmid pSLA2-L DNA, complete sequence	1928	Streptomyces rochei	Bacteria	Actinobacteria	Actinobacteria	Streptomycetales	Streptomycetaceae	Streptomyces	Streptomyces rochei	-	-	-	No
NC_004934.1	refseq	Plasmid	pSV2	96742	linear	18-DEC-2014	Streptomyces violaceoruber strain SANK95570 plasmid pSV2, complete sequence	1935	Streptomyces violaceoruber	Bacteria	Actinobacteria	Actinobacteria	Streptomycetales	Streptomycetaceae	Streptomyces	Streptomyces violaceoruber	MOBF	-	-	No
NC_002569.1	refseq	Plasmid	pBG7AU	1022	circular	18-DEC-2014	Mycoplasma leachii plasmid pBG7AU, complete sequence	2105	Mycoplasma leachii	Bacteria	Tenericutes	Mollicutes	Mycoplasmatales	Mycoplasmataceae	Mycoplasma	Mycoplasma leachii	-	-	-	No
NC_007387.1	refseq	Plasmid	pSci1	12989	circular	18-DEC-2014	Spiroplasma citri pSci1 plasmid	2133	Spiroplasma citri	Bacteria	Tenericutes	Mollicutes	Entomoplasmatales	Spiroplasmataceae	Spiroplasma	Spiroplasma citri	MOBC	-	-	No
NC_007388.1	refseq	Plasmid	pSci2	14407	circular	18-DEC-2014	Spiroplasma citri pSci2 plasmid	2133	Spiroplasma citri	Bacteria	Tenericutes	Mollicutes	Entomoplasmatales	Spiroplasmataceae	Spiroplasma	Spiroplasma citri	-	-	-	No
NC_007389.1	refseq	Plasmid	pSci3	19325	circular	18-DEC-2014	Spiroplasma citri pSci3 plasmid	2133	Spiroplasma citri	Bacteria	Tenericutes	Mollicutes	Entomoplasmatales	Spiroplasmataceae	Spiroplasma	Spiroplasma citri	MOBC	-	-	No
[truncated: 9,162 more rows]
