# Supplementary material for: Pathways for horizontal gene transfer in bacteria revealed by a global map of their plasmids
Source: Nat Commun. 2020 Jul 17;11:3602. doi: 10.1038/s41467-020-17278-2 (PMC7367871; doi:10.1038/s41467-020-17278-2)
Supplement: Supplementary file 10 — Source Data [file 41467_2020_17278_MOESM10_ESM.zip]

Archive with 3 entries (3 files):
- Source_Data/ANI_network_Enterobacterales.gephi
- Source_Data/ANI_network_RefSeq84.gephi
- Source_Data/AcCNET_RefSeq84.gephi
